# Supplementary material for: Theoretical Study of the Structure and Binding Energies of Dimers of Zn(II)-Porphyrin Derivatives
Source: J Phys Chem A. 2022 Oct 4;126(40):7102–9. doi: 10.1021/acs.jpca.2c03692 (PMC9574925; doi:10.1021/acs.jpca.2c03692)
Supplement: Supplementary file 1 — jp2c03692_si_001.zip [file jp2c03692_si_001.zip]

Archive with 45 entries (32 files):
- SupplementaryInfo/
- SupplementaryInfo/.DS_Store
- __MACOSX/
- __MACOSX/SupplementaryInfo/
- __MACOSX/SupplementaryInfo/._.DS_Store
- SupplementaryInfo/mol0/
- SupplementaryInfo/mol0/mol0_fb_porphine_B97M-rV_def2-TZVP_opt.xyz
- __MACOSX/SupplementaryInfo/mol0/
- __MACOSX/SupplementaryInfo/mol0/._mol0_fb_porphine_B97M-rV_def2-TZVP_opt.xyz
- __MACOSX/SupplementaryInfo/._mol0
- SupplementaryInfo/mol1/
- SupplementaryInfo/mol1/.DS_Store
- __MACOSX/SupplementaryInfo/mol1/
- __MACOSX/SupplementaryInfo/mol1/._.DS_Store
- SupplementaryInfo/mol1/mol1_dimer_opt_geoms.txt
- __MACOSX/SupplementaryInfo/mol1/._mol1_dimer_opt_geoms.txt
- __MACOSX/SupplementaryInfo/._mol1
- SupplementaryInfo/mol3/
- SupplementaryInfo/mol3/.DS_Store
- __MACOSX/SupplementaryInfo/mol3/
- __MACOSX/SupplementaryInfo/mol3/._.DS_Store
- SupplementaryInfo/mol3/mol3_dimer_gfn2-xtb_opt_geoms.txt
- __MACOSX/SupplementaryInfo/mol3/._mol3_dimer_gfn2-xtb_opt_geoms.txt
- SupplementaryInfo/mol3/mol3_dimer_dftbd4_opt_geoms.txt
- __MACOSX/SupplementaryInfo/mol3/._mol3_dimer_dftbd4_opt_geoms.txt
- SupplementaryInfo/mol3/mol3_dimer_b97m-rv_opt_geoms.txt
- __MACOSX/SupplementaryInfo/mol3/._mol3_dimer_b97m-rv_opt_geoms.txt
- SupplementaryInfo/mol3/mol3_dimer_b97-d3_opt_geoms.txt
- __MACOSX/SupplementaryInfo/mol3/._mol3_dimer_b97-d3_opt_geoms.txt
- SupplementaryInfo/mol3/mol3_dimer_b97-3c_opt_geoms.txt
- __MACOSX/SupplementaryInfo/mol3/._mol3_dimer_b97-3c_opt_geoms.txt
- __MACOSX/SupplementaryInfo/._mol3
- SupplementaryInfo/mol4/
- SupplementaryInfo/mol4/mol4_dimer_B97M-rV_def2-TZVP_180.0_opt.xyz
- __MACOSX/SupplementaryInfo/mol4/
- __MACOSX/SupplementaryInfo/mol4/._mol4_dimer_B97M-rV_def2-TZVP_180.0_opt.xyz
- __MACOSX/SupplementaryInfo/._mol4
- SupplementaryInfo/mol2/
- SupplementaryInfo/mol2/.DS_Store
- __MACOSX/SupplementaryInfo/mol2/
- __MACOSX/SupplementaryInfo/mol2/._.DS_Store
- SupplementaryInfo/mol2/mol2_dimer_opt_geoms.txt
- __MACOSX/SupplementaryInfo/mol2/._mol2_dimer_opt_geoms.txt
- __MACOSX/SupplementaryInfo/._mol2
- __MACOSX/._SupplementaryInfo
