# Supplementary material for: Theoretical Study of the Structure and Binding Energies of Dimers of Zn(II)-Porphyrin Derivatives
Source: J Phys Chem A. 2022 Oct 4;126(40):7102–9. doi: 10.1021/acs.jpca.2c03692 (PMC9574925; doi:10.1021/acs.jpca.2c03692)
Supplement: Supplementary file 1 — jp2c03692_si_001.zip [file jp2c03692_si_001.zip › SupplementaryInfo/mol0/mol0_fb_porphine_B97M-rV_def2-TZVP_opt.xyz]

76

N     2.9305616152435783  10.4168023751759815   6.2903073955657653
N     5.7430281722081018  10.3309799510146050   7.0105578232657750
C     1.6647764483861323  10.2239899375761070   5.8284063566073980
C     2.9804440222687862  11.5029774841132912   7.1085802292358062
C     5.3939979647938685  11.4576529131929021   7.6754389450610514
C     7.0705561994479362  10.1888756276243679   7.2259613761666781
C     0.8624322807993625  11.2545674518688479   6.3874112682791049
H    -0.1889096906113402  11.3649737350972604   6.2044372708400255
C     1.6639220429402706  12.0334941869130887   7.1677733244231447
H     1.3904418119074919  12.9036958335782348   7.7345759946723396
C     6.5332455115760597  12.0506192609964149   8.3367281287386650
H     6.5119964125140974  12.9525829371381391   8.9223112159436457
C     7.5858072280697764  11.2563494065585363   8.0519797628301095
H     8.6105465421241885  11.3609443177746083   8.3579160849934322
C     4.1124639842443811  11.9873299130954578   7.7375304515337211
H     3.9782081035101333  12.8814045574190867   8.3263753694635625
C     7.8579984554662134   9.1573377699690504   6.7303930565263768
H     8.9050796076866643   9.1680599262620248   6.9851177400377686
N     6.1771876336337179   7.9179062932755349   5.4681222833293583
N     3.3754053017889811   8.0299136367127399   4.7092544648837302
C     7.4463655121941628   8.1187762383190361   5.9177062003119403
C     6.1311187133710030   6.8373130631779784   4.6396299702435080
C     3.7343166277091817   6.9301817435372373   4.0085364457553316
C     2.0563578438943462   8.1991443528820671   4.4549838081609154
C     8.2506958806241268   7.0911018944153605   5.3537376737587579
H     9.3031574893202791   6.9847173049249767   5.5304962015037793
C     7.4509180889726236   6.3121267452949290   4.5749978216036489
H     7.7264093163305132   5.4432214385871251   4.0075390467766763
C     2.6115687083128996   6.3820387778442536   3.2825425271277604
H     2.6429569646763067   5.5046893421526732   2.6616617082546470
C     1.5585496722139516   7.1764789730080691   3.5646509450819392
H     0.5433140851720734   7.0939474208679565   3.2213264735229772
C     5.0083159086789530   6.3771081187525542   3.9783882625060767
H     5.1464172187424113   5.4948520407935435   3.3733853856831608
C     1.2626934372276275   9.2110182556857030   4.9775889456291305
H     0.2205729645874577   9.2136807074282743   4.7015998654174984
N     3.6050262574204508   7.5767806765394097   8.5500855337704813
N     3.9315364724427622   5.1875840257905930   6.9418056208061421
N     6.7231087919009500   5.1766686160347177   7.7321424027915917
N     6.3932344699319446   7.5566840486487123   9.3514998739308481
C     3.5963408798868515   8.6703938246484444   9.3487690933851724
C     2.3259627919794630   7.4362121663983398   8.1287228150951236
C     2.5961420965246549   5.3841078545398657   6.7683747864634807
C     4.3355100139133969   4.0579636718535470   6.2988545234055868
C     6.7314771898052124   4.0846322647002982   6.9324902948909788
C     7.9993572264648263   5.3084093219062192   8.1650780139675909
C     7.7203456223719229   7.3379919835995917   9.5589226666450635
C     5.9828036174806245   8.6717843889246495  10.0157184686742564
C     2.2736768618652823   9.2468633075932427   9.4350572544915181
H     2.0144941374496770  10.1250512912737474   9.9992777555094090
C     1.4776638388667547   8.4735494201301638   8.6699989268924185
H     0.4251904593856892   8.5762334241585059   8.4806656642206573
C     2.1241016398036598   4.3139634545124839   5.9625166459351133
H     1.1015698916083823   4.1989329568258462   5.6595644121080033
C     3.1840138967966247   3.5064066501301987   5.6751737023046740
H     3.1865222794962746   2.6002238497971097   5.0991285150736845
C     8.0519417202536641   3.5065641640573122   6.8470823764172781
H     8.3112260111248197   2.6306019591934726   6.2791543977950752
C     8.8473891382217396   4.2744177034169155   7.6202551552459745
H     9.8986377149566227   4.1664062699340869   7.8152785548894208
C     8.1804181138678178   8.3787039784692787  10.4101126979223757
H     9.1960687209518124   8.4787057727568627  10.7418287917386195
C     7.1216917146779339   9.1908583133925248  10.6880041233979348
H     7.1124193446501938  10.0837260825271269  11.2835235076227551
C     1.8595596188067063   6.4243540435829098   7.3012543436238575
H     0.8102675729418198   6.4364219061671104   7.0561608520022041
C     5.6251159259853658   3.5627488444389490   6.2751294069484853
H     5.7750702670301033   2.6633240281603121   5.6984124486113670
C     8.4600672325315802   6.3040822808274255   9.0168146850456008
H     9.5055171034823189   6.2807382088498862   9.2787325000676972
C     4.6990154339230390   9.1816284230341179  10.0191021521208601
H     4.5487884846056028  10.0775302754355369  10.6005360587009854
H     3.7178052787342830   9.8304464765230133   6.0677264751312556
H     5.3826831601531113   8.4822455503194547   5.7206989586305586
H     5.7945769028397525   6.9634182819636434   8.8007291035955575
H     4.5411440248403077   5.8194863059157722   7.4344666163951185
