# Supplementary material for: Theoretical Study of the Structure and Binding Energies of Dimers of Zn(II)-Porphyrin Derivatives
Source: J Phys Chem A. 2022 Oct 4;126(40):7102–9. doi: 10.1021/acs.jpca.2c03692 (PMC9574925; doi:10.1021/acs.jpca.2c03692)
Supplement: Supplementary file 1 — jp2c03692_si_001.zip [file jp2c03692_si_001.zip › SupplementaryInfo/mol1/mol1_dimer_opt_geoms.txt]

==> mol1_dimer_B97-3c_opt.xyz <==
74

  Zn  4.46703426048354      9.11541032860666      6.05936676132433
  N   2.92290831530629     10.43366367482131      6.31886424606320
  N   5.72325622968808     10.38704498929247      7.06307946320414
  C   1.64547022507445     10.27785541464256      5.85998236072371
  C   2.94332359865556     11.55496946799326      7.09958033581411
  C   5.35281165632690     11.53818252606132      7.70459445705315
  C   7.06229574050648     10.21356074632751      7.27946117552842
  C   0.82299170828581     11.34073877569748      6.37543534771655
  H   -0.22759885449423     11.46823109367887      6.16780314397905
  C   1.62409704511762     12.12887278076082      7.14058116156427
  H   1.35351663701422     13.02381602157436      7.67815711876085
  C   6.50366178648143     12.11373548754182      8.34860722010562
  H   6.49977351897339     13.02754713772466      8.92136505976917
  C   7.55794920142827     11.29788121851833      8.08471413081567
  H   8.57978555471326     11.40740189123296      8.40978159274397
  C   4.06946271276802     12.06607646949864      7.73045408517335
  H   3.93512194805085     12.97826854465502      8.29693457879947
  C   7.82568239500389      9.16410358484246      6.78769354398185
  H   8.88038800672221      9.18168613547194      7.02515150774543
  N   6.08093664353980      7.89007508506207      5.63154839810482
  N   3.31646526077964      8.02061339817056      4.76359636830767
  C   7.38765510341373      8.11131695729464      6.00012906629096
  C   6.08515988530292      6.82935936932463      4.75551518770184
  C   3.70070094378764      6.90727435423118      4.06889785922470
  C   1.99158345217636      8.23309822714536      4.49219849207517
  C   8.22616760752568      7.12173238400457      5.38566030523068
  H   9.29271454155348      7.04687968609621      5.51972572420582
  C   7.42513956582582      6.33320886601114      4.62019536751600
  H   7.71422437845127      5.49210959338851      4.01184798362369
  C   2.57763535383795      6.39906509230051      3.32707669759694
  H   2.59915406907686      5.52410320104998      2.69794523191774
  C   1.52328479734756      7.21544808267454      3.58908524738766
  H   0.51843985891038      7.14432316067683      3.20390599272908
  C   4.97659707807368      6.36124971772667      4.06833544172174
  H   5.12826647586816      5.49010860560610      3.44604576939773
  C   1.22168595765111      9.26561840355661      5.00945462426348
  H   0.18145668714720      9.28777644230191      4.71183734558525
  Zn  5.25355668909101      6.44978853112540      7.95536679191142
  N   3.64130100993473      7.67986159071550      8.37747612694234
  N   3.99813435704724      5.18055634101143      6.94944499900074
  N   6.79856218201783      5.13318475788788      7.69263060623259
  N   6.40488064071702      7.54566529787442      9.24843078388997
  C   3.63705616595771      8.73953022530802      9.25493773531385
  C   2.33424636510774      7.45798120773112      8.01009965863311
  C   2.65926650365171      5.35496572202192      6.73193058229027
  C   4.36842009164352      4.02970692782370      6.30720129290859
  C   6.77773319486765      4.01137001800911      6.91268387762791
  C   8.07573568642254      5.28795569500960      8.15252987965470
  C   7.72989020118890      7.33319431379663      9.51955052509613
  C   6.02126317128588      8.65996397853452      9.94217870086522
  C   2.29704645289260      9.23500873742220      9.39143367441400
  H   2.00797428796678     10.07542230722697     10.00072316809149
  C   1.49582307920714      8.44675499569423      8.62575886390960
  H   0.42914814693033      8.52123445335107      8.49252847663813
  C   2.16369883532705      4.27149720442504      5.92561518163485
  H   1.14210518359203      4.16295892887161      5.59948185685906
  C   3.21776402634902      3.45526645309459      5.66195823324685
  H   3.22168276488019      2.54184458609894      5.08858024912422
  C   8.09647859691035      3.43635877539249      6.87278819061630
  H   8.36663869191318      2.54083664581320      6.33596838766558
  C   8.89771562695285      4.22418798675758      7.63816683172953
  H   9.94802885873130      4.09586936450417      7.84668566421866
  C   8.19872295224841      8.35151091255951     10.42154399083225
  H   9.20376973823909      8.42276466673829     10.80615957346469
  C   7.14464431562933      9.16833830064610     10.68328654243774
  H   7.12357298563621     10.04398686165895     11.31146088901266
  C   1.89609262341897      6.40491595607077      7.22298162208665
  H   0.84141645825319      6.38748298980623      6.98538983606570
  C   5.65147370177266      3.50103412356505      6.28141987846123
  H   5.78530891770155      2.58891069703196      5.71471900997430
  C   8.49966463518221      6.30026614841088      9.00286859493840
  H   9.53980540790437      6.27799217456611      9.30076218327955
  C   4.74572139641466      9.20679509841674      9.94251367176151
  H   4.59437271063744     10.07778810946306     10.56508147542251

==> mol1_dimer_B97-D3_def2-TZVP_opt.xyz <==
74

Zn    4.4866171341962859   9.1429393889728559   6.0144248737574406
N     2.9250613079782575  10.4489019327224408   6.3036057537586911
N     5.7384265884814631  10.3980610665487081   7.0604231544901461
C     1.6404540329251218  10.2877152938199341   5.8468521862825460
C     2.9394497020778227  11.5603339614830247   7.1085074822707872
C     5.3635469715589519  11.5477476015069360   7.7142339401310922
C     7.0819280273440484  10.2209744618911476   7.2788558676685593
C     0.8067399700837713  11.3402289567394181   6.3853432781124724
H    -0.2508300070111088  11.4594684597767813   6.1837725059883066
C     1.6087166100919938  12.1256571197455791   7.1667740734123440
H     1.3330384085987594  13.0108456538895521   7.7269708714908631
C     6.5183623759511882  12.1215061160608002   8.3702258635868958
H     6.5107527837306645  13.0318974822126492   8.9571448452108839
C     7.5799257395719204  11.3029140531012757   8.0999143916441181
H     8.6053871314180803  11.4070995691226162   8.4304066192354732
C     4.0702410154477366  12.0702702979084879   7.7489691028098937
H     3.9301171618521997  12.9759534196012023   8.3337214920003309
C     7.8465043469494242   9.1633618133500061   6.7848179055736377
H     8.9031592154928170   9.1696610391587896   7.0357302232996366
N     6.1003302494744291   7.9065666475866054   5.5887767359718783
N     3.3160739828500199   8.0162459999387590   4.7408856510002746
C     7.4066983914357216   8.1100996390839537   5.9851343119088352
C     6.1013470165382859   6.8267227229388467   4.7272611214855695
C     3.6988616045288296   6.8924291514978293   4.0513261346655156
C     1.9833830853213283   8.2254149024373646   4.4776025102236279
C     8.2470315182484288   7.0948799411275143   5.3955620910559956
H     9.3130971101761375   7.0028637749093754   5.5569034795607770
C     7.4440133236847270   6.3062566047049522   4.6183311697815697
H     7.7291273844819219   5.4459900997512607   4.0266405743992122
C     2.5642643870058595   6.3690097543053223   3.3222668637704902
H     2.5825805809776647   5.4812980553433563   2.7031274199971929
C     1.5046629618319074   7.1922075650305688   3.5848876524515130
H     0.4907276465984896   7.1133024622301031   3.2120746696619236
C     4.9830940611115127   6.3472258271652677   4.0476457934792336
H     5.1308757416777606   5.4615715477319835   3.4365797475376483
C     1.2132931356393513   9.2680731183389025   4.9940219154473411
H     0.1656149668912535   9.2858075984602628   4.7044081948165468
Zn    5.2349137639523677   6.4245695991398168   7.9969948498300534
N     3.6210326841068565   7.6607502152175586   8.4223233514853355
N     3.9834553935034251   5.1691732646474584   6.9509404654620628
N     6.7967174319038390   5.1187758875399201   7.7082206038887708
N     6.4052493823742767   7.5515355146727030   9.2705663890715559
C     3.6198002596765604   8.7407172215830151   9.2836991072126551
C     2.3146793324363020   7.4567943312853409   8.0261346746627336
C     2.6398896844172066   5.3458766832238789   6.7325798327913819
C     4.3586290805452546   4.0195958254132069   6.2971197529955125
C     6.7826248562753761   4.0073937343856905   6.9032353282020980
C     8.0812250398820247   5.2800866386077638   8.1652151108905588
C     7.7378580051005370   7.3424089988969339   9.5343006563326487
C     6.0222207037830096   8.6753943755417779   9.9599205479966049
C     2.2770279364386234   9.2609040200718482   9.3925863741795386
H     1.9917562357020946  10.1212410689410710   9.9840985289458928
C     1.4741276443035298   8.4718680091683698   8.6156509948733042
H     0.4080156515390770   8.5635531666754172   8.4544256463885024
C     2.1421328104963484   4.2637196993648194   5.9116643897587888
H     1.1166627516191756   4.1591593938126179   5.5813159358128654
C     3.2039582394297481   3.4455420236505856   5.6411309805606997
H     3.2118035699389851   2.5351727673291071   5.0541816392382932
C     8.1134472768608763   3.4422694817489132   6.8451374515341890
H     8.3893471177785237   2.5571743926373092   6.2849024970874368
C     8.9151470638957662   4.2276498828375999   7.6268976480182520
H     9.9726794276037900   4.1084892248104135   7.8287125589083715
C     8.2162958820946255   8.3757366918253844  10.4270271965560770
H     9.2301181945853710   8.4547151118609580  10.8001336943379442
C     7.1566144393356401   9.1989814926505691  10.6891807512461217
H     7.1380949455373299  10.0867969502589929  11.3081656934609800
C     1.8750798853030455   6.4033335051782050   7.2265943108914339
H     0.8183849584433438   6.3966818003615460   6.9758556470058677
C     5.6520393987100217   3.4973319043272237   6.2625149667456670
H     5.7924332961440648   2.5917363543177983   5.6776935209887931
C     8.5081286040604862   6.2997561295560018   9.0181401167518231
H     9.5557348833745657   6.2820773093600772   9.3080177146871215
C     4.7379348421589400   9.2204757436413498   9.9633187216882444
H     4.5899796614758586  10.1062164852636194  10.5742178815721690

==> mol1_dimer_B97M-rV_def2-TZVP_opt.xyz <==
74

Zn    4.4942294885386920   9.1284185219730656   6.0361015189848084
N     2.9521813614844827  10.4186014149669433   6.3183149420230889
N     5.7312256392263512  10.3734909205360974   7.0601006946753824
C     1.6791001893659694  10.2669029395269558   5.8647499376553380
C     2.9630608513076329  11.5306532498929215   7.1000693482169766
C     5.3681703976541169  11.5195669689365197   7.6994773220985140
C     7.0651772715545524  10.2121277582142582   7.2699552129839358
C     0.8527641352398667  11.3155956058990963   6.3833682278500321
H    -0.1954558071249858  11.4303164527496630   6.1791993620770684
C     1.6495218844649835  12.0999926210560673   7.1502467677654957
H     1.3852370829752620  12.9908259708089879   7.6908914475943284
C     6.5113725736998411  12.0999695509055805   8.3381232206537366
H     6.5008656046082285  13.0139377977603381   8.9039158134136720
C     7.5649743803719023  11.2911734485121507   8.0679047639942922
H     8.5879432863602876  11.3997758555795219   8.3760265496061681
C     4.0851682530199902  12.0434352303576730   7.7334936348986316
H     3.9493651679000581  12.9528455781276328   8.2982253636429313
C     7.8298658912424672   9.1659154501055866   6.7772877475155182
H     8.8827200525192538   9.1837558460262194   7.0070801954189621
N     6.0908138712773932   7.9111328286651652   5.6098844019439351
N     3.3426860540558918   8.0220694337007483   4.7689011455327091
C     7.3889391548745573   8.1186915445967252   5.9849811209923987
C     6.1019922260742767   6.8505621280130660   4.7453640640293404
C     3.7193765694584613   6.9167936577315512   4.0710664999685555
C     2.0233566270248939   8.2247700271183479   4.5015538093842773
C     8.2295011225155399   7.1292440940918818   5.3862422194236315
H     9.2913121246143593   7.0599080372823373   5.5283079399178430
C     7.4334582178244615   6.3451145266553679   4.6182799617984305
H     7.7142528378736532   5.5006688862350437   4.0154296554146169
C     2.6019351230589951   6.4019378415109580   3.3380467698045879
H     2.6291394435841462   5.5284576925189546   2.7126340168206005
C     1.5488228651356006   7.2112840615700131   3.6074935556508687
H     0.5412764021022223   7.1395992503401171   3.2413324663573349
C     4.9948286585854529   6.3736826540323914   4.0632803288058534
H     5.1459321397901165   5.5022482709642606   3.4456300081108897
C     1.2524771598124411   9.2551109073520941   5.0174747584929600
H     0.2133585304162857   9.2729011941230883   4.7298420448055678
Zn    5.2273262748928726   6.4390872744993279   7.9753832505190534
N     3.6306685268517414   7.6563003554546958   8.4013677542185832
N     3.9905587205607933   5.1940097586553282   6.9511209183875806
N     6.7694777830434907   5.1489237681657443   7.6934313416731079
N     6.3787047426827650   7.5453522875403092   9.2428370280739784
C     3.6193796479757734   8.7169140418997824   9.2658490534940086
C     2.3325547178561750   7.4485356866114492   8.0263574262421056
C     2.6565825952122122   5.3552029703382003   6.7412780336055054
C     4.3537616517121958   4.0479999907592727   6.3117172084857058
C     6.7587745650715361   4.0369966345934722   6.9114969692463006
C     8.0424887217612362   5.3006094872317586   8.1472036726908090
C     7.6979623716415437   7.3426102090656524   9.5105050288787272
C     6.0018786577402166   8.6506291941807962   9.9405988645855636
C     2.2878594802488217   9.2222118148222449   9.3929318330367284
H     2.0069882325413633  10.0666781527665385   9.9957184085885498
C     1.4918911285963830   8.4379319054740094   8.6250420260191802
H     0.4300657692640977   8.5071187746211301   8.4830075681329618
C     2.1569442650719801   4.2761626216955539   5.9432200212328885
H     1.1339974430970057   4.1674505558421924   5.6350614525327698
C     3.2106491056706097   3.4675061688039888   5.6729912765637183
H     3.2212827749516779   2.5535708786540905   5.1071487557092183
C     8.0723511964153882   3.4677379141847031   6.8614105490870543
H     8.3367566634873906   2.5770052589781529   6.3206592114181426
C     8.8689688144635852   4.2520806026973199   7.6284858459670648
H     9.9171735228348119   4.1374034374041555   7.8327564319580567
C     8.1723096808399713   8.3560595889062892  10.4047029630833681
H     9.1797701166005954   8.4277099917045355  10.7711091249091204
C     7.1191575452583358   9.1654376078410031  10.6739001757808083
H     7.0918219174647747  10.0389165578902819  11.2993087825239655
C     1.8917561901177102   6.4012837678441805   7.2340138273611663
H     0.8388958042304696   6.3832979753618710   7.0042551231721815
C     5.6368016869374182   3.5242231284560983   6.2778272073883725
H     5.7727609440709422   2.6148966687581363   5.7129994780730158
C     8.4689467226635191   6.3123018555761510   8.9946757220130387
H     9.5080138744387153   6.2944968045976193   9.2824925664013094
C     4.7264449783062288   9.1937945851339222   9.9480901110741176
H     4.5752423329377647  10.0652315045521856  10.5657141495485156

==> mol1_dimer_DFTB-D4_opt.xyz <==
74               

Zn     4.41158079     9.03820012     6.18747197
N     2.89093350     10.43447595     6.34641663
N     5.73466487     10.33104165     7.12766187
C     1.61176814     10.26936345     5.88359041
C     2.92229589     11.55416585     7.13574930
C     5.35923888     11.49487634     7.75813551
C     7.07887581     10.14821804     7.34405721
C     0.78881209     11.34649368     6.39861088
H     -0.26682734     11.48575736     6.19987136
C     1.59474988     12.13660606     7.16865743
H     1.31087251     13.03246217     7.70728910
C     6.52076162     12.07134660     8.40353940
H     6.53182915     12.99319122     8.97199074
C     7.57890935     11.24892779     8.14151913
H     8.60306539     11.37205330     8.47110647
C     4.06799466     12.05284763     7.77986689
H     3.94772213     12.97077106     8.35202698
C     7.86118384     9.08651145     6.85499821
H     8.92886416     9.13701431     7.05942160
N     6.10144317     7.73975530     5.75134365
N     3.30689368     7.95096112     4.80790578
C     7.42044897     8.00909583     6.07048228
C     6.10657895     6.72104670     4.81521159
C     3.69651432     6.83218856     4.11242938
C     1.97947770     8.18142004     4.52899650
C     8.27092887     7.05544113     5.39634003
H     9.35018819     7.00971493     5.47407393
C     7.46404853     6.26440529     4.62547455
H     7.77172414     5.46230137     3.96600086
C     2.56734807     6.33556313     3.35354647
H     2.57560850     5.46268259     2.71269335
C     1.51024366     7.15900625     3.61658787
H     0.50668889     7.08608218     3.21581343
C     4.98395472     6.26573559     4.10601136
H     5.13827362     5.42071408     3.43787630
C     1.19169375     9.23298280     5.03173579
H     0.14843141     9.24601658     4.72213828
Zn     5.30996130     6.52921373     7.82404276
N     3.61838602     7.82597684     8.25853189
N     3.98915512     5.23451844     6.88337267
N     6.83241335     5.13471008     7.66682943
N     6.41236937     7.61830782     9.20408575
C     3.61127502     8.84497170     9.19435699
C     2.29997455     7.55499375     7.93838046
C     2.64495391     5.41585431     6.66569175
C     4.36647301     4.07102350     6.25341573
C     6.80297831     4.01472068     6.87784866
C     8.11101714     5.30146009     8.13061979
C     7.73978220     7.38936364     9.48428695
C     6.02087800     8.73674235     9.89906262
C     2.25311233     9.30005956     9.38284978
H     1.94392845     10.10203103     10.04177341
C     1.44781930     8.50787407     8.61150481
H     0.36856503     8.55225484     8.53288460
C     2.14687542     4.31445797     5.86794420
H     1.12316931     4.19012944     5.53741573
C     3.20618601     3.49318132     5.60701574
H     3.19668098     2.57123818     5.03869258
C     8.13122947     3.43380842     6.84620411
H     8.41659979     2.53810660     6.30810788
C     8.93563644     4.22512153     7.61661881
H     9.99127768     4.08716787     7.81626542
C     8.20704271     8.41242744     10.39697926
H     9.21013871     8.48653398     10.79867969
C     7.14879061     9.23474421     10.65889736
H     7.13894780     10.10771766     11.29960303
C     1.86108821     6.47683755     7.15383205
H     0.79364584     6.42513429     6.94846947
C     5.65838360     3.51453207     6.23293128
H     5.78021681     2.59661589     5.66108916
C     8.52919773     6.33857379     8.98251027
H     9.57219827     6.32680692     9.29303758
C     4.73280889     9.30177029     9.90431037
H     4.57697489     10.14673865     10.57216147

==> mol1_dimer_GFN2-xTB_opt.xyz <==
74
 
Zn        4.45010752688422    8.94112858143625    6.24685572149239
N         2.96154171262026   10.31473743047806    6.39337829317001
N         5.72509236188148   10.25221182199827    7.13752852925360
C         1.69363133935210   10.17345084736231    5.93229873041575
C         2.97739308940526   11.43364630856966    7.16015249709996
C         5.36682380142449   11.40088785337913    7.76942500205747
C         7.05551774854493   10.09150056949921    7.34752534276453
C         0.86926399050644   11.24313575775393    6.42808951206616
H        -0.17444389949684   11.36488885423745    6.20912144987259
C         1.66672804173682   12.02596292393691    7.19082072864408
H         1.41069754237493   12.92092396266624    7.72522433038008
C         6.51491488330465   11.98958574338617    8.40514231691089
H         6.50128965490013   12.90368379914092    8.96765684130589
C         7.56512676247764   11.18060490538858    8.13716559172843
H         8.58895039497344   11.28848137892759    8.44007761512060
C         4.09460799837190   11.94812404092987    7.79778936973670
H         3.96507231269561   12.86334776416154    8.35909053057164
C         7.83391169806779    9.05214910819797    6.86211948645437
H         8.89495450733257    9.09636310755445    7.06511010830122
N         6.07582872542501    7.74722090860471    5.77247117800674
N         3.35296001227882    7.92353473502002    4.86893030665101
C         7.38165978703362    7.99174719381967    6.09584192716851
C         6.09258940070328    6.72626824182607    4.86311393337504
C         3.72898850903983    6.82586830174302    4.16630528691469
C         2.04021144615165    8.13525244323309    4.58793262991700
C         8.23446937142450    7.04308753805134    5.43961958388523
H         9.30211515420884    7.00569644555104    5.54341672926926
C         7.43599123028728    6.25921348154206    4.67606321718591
H         7.71828862267209    5.45084845813003    4.02883891021708
C         2.61683758551869    6.32292126142127    3.40501010853076
H         2.65434292596647    5.46252553456380    2.76476414309322
C         1.56650216042788    7.13183017747819    3.67273573594624
H         0.56502233191004    7.07619586447777    3.29047845020421
C         4.99803715061211    6.26816988751083    4.15017509271559
H         5.15673433760368    5.42652797606604    3.49030683623496
C         1.25989661244346    9.16541180667507    5.08661583735299
H         0.22309476767433    9.19002522925630    4.78017204145204
Zn        5.27161643121673    6.62625475463840    7.76463195871714
N         3.64548449556731    7.81980930277760    8.23866280641723
N         3.99706947238731    5.31476615582402    6.87388109572372
N         6.76054602388744    5.25305413743232    7.61846535603527
N         6.36824002295540    7.64426492962454    9.14263521561993
C         3.62829204615448    8.84080480827415    9.14795984173779
C         2.33978216990024    7.57496388691731    7.91502241741053
C         2.66666253788377    5.47518554995680    6.66356057021008
C         4.35574308182760    4.16610054000704    6.24220552940652
C         6.74509035310391    4.13401631523176    6.85186728550523
C         8.02837574291012    5.39479042846634    8.07962992908273
C         7.68102412424631    7.43297226054959    9.42381241852176
C         5.99179118415236    8.74183744748943    9.84518754204919
C         2.28473281005890    9.30753250554882    9.33472510375093
H         2.00210206910495   10.11586299360391    9.98184285356740
C         1.48660934110626    8.52345990943204    8.57100153719711
H         0.41897483452361    8.56059745389675    8.46696954559205
C         2.15746914578882    4.38587897499672    5.87391306509257
H         1.13374587296484    4.27775919531379    5.57075888445901
C         3.20791288442183    3.57707561813275    5.60629689102082
H         3.22186820665367    2.66290931337196    5.04390636450051
C         8.05592414498878    3.54207094828552    6.82141913706190
H         8.31227288463581    2.64709687996203    6.28718901449153
C         8.85309717283429    4.32526476258410    7.58408207052040
H         9.89682307374074    4.20386981741458    7.80315301231986
C         8.15429371955337    8.43653660876219   10.33906725103920
H         9.15570735383371    8.49250010012426   10.72145788854859
C         7.10367090405579    9.24511319270279   10.60664932309320
H         7.06580482216251   10.10550299435713   11.24688560758582
C         1.88793486357292    6.51440725480173    7.14870869335182
H         0.82694934001598    6.46995225396157    6.94546869679888
C         5.62808804170191    3.61914946886724    6.21416113851113
H         5.75793379716855    2.70385678983482    5.65304549392890
C         8.46171912582642    6.40304092353294    8.92525621833249
H         9.49849533872712    6.37877771158091    9.23181657441796
C         4.72259334598118    9.29919481680062    9.86108883851297
H         4.56354917077927   10.14078818454758   10.52093599667237

==> mol1_dimer_M06-2X-D3_def2-TZVP_opt.xyz <==
74

Zn    4.4558972167153206   9.0868816776970380   6.0836968596909440
N     2.9179175058241125  10.4170076125804254   6.3301775167953194
N     5.7232901182188298  10.3646316179235800   7.0738773410417712
C     1.6497484649989653  10.2607009392221471   5.8723825644456511
C     2.9396815871954916  11.5290300640649352   7.1081559722408851
C     5.3533802561271386  11.5056687137941882   7.7154376802776738
C     7.0523076166936329  10.1867350724877159   7.2930668148153543
C     0.8188322983358925  11.3214746356170846   6.3917426145129275
H    -0.2327705206918550  11.4427371664282465   6.1811611104705850
C     1.6169564417949898  12.1060864633631393   7.1564336574661160
H     1.3525150756033157  13.0005866375118622   7.6986256773601127
C     6.5034963466925930  12.0816769359450298   8.3712626860478476
H     6.4921539227942358  12.9939700396717885   8.9473298117283910
C     7.5541544915746099  11.2687838489345804   8.1067569248106643
H     8.5782415775941949  11.3693796872674575   8.4314357896061818
C     4.0680684127544486  12.0378722594298910   7.7458437952286854
H     3.9352311809750473  12.9488648090849097   8.3165840673755227
C     7.8201212043322137   9.1332085885154530   6.8037003619087351
H     8.8769988166273048   9.1513934572818449   7.0411853079365700
N     6.0778203473125663   7.8551824904788612   5.6523688254629851
N     3.3138598481346135   7.9972155720686580   4.7683924884217630
C     7.3777490251241007   8.0762397219614321   6.0169234585102318
C     6.0800926360802539   6.8021676436223659   4.7789634116448463
C     3.6947773853834547   6.8903812916592306   4.0791068393063314
C     1.9975815964324826   8.2116901247298060   4.5015854580280799
C     8.2223528150736360   7.0839595653205851   5.4029840488478538
H     9.2908091781338005   7.0162300054294269   5.5389676917545874
C     7.4225651174799987   6.2986121679094991   4.6406088175377151
H     7.7024265768376710   5.4576069420676276   4.0257538937636781
C     2.5700624086210202   6.3794573906507654   3.3316471130740664
H     2.5977692740129816   5.5049555432419410   2.7007570591788386
C     1.5200954750684101   7.1934266316421169   3.5958065242491135
H     0.5123802289302661   7.1303234379051759   3.2147362514404922
C     4.9719253243692032   6.3359518565079664   4.0813693498015446
H     5.1243965942472505   5.4650996356528783   3.4559463642177399
C     1.2234233915205184   9.2444598039707877   5.0214260785143789
H     0.1817417717390274   9.2655787316313099   4.7240318206348926
Zn    5.2656947003146737   6.4805495440949272   7.9277322986386674
N     3.6436891275700631   7.7122718669425572   8.3588236902252486
N     3.9985374404009297   5.2027856086518636   6.9374010943760762
N     6.8037994170789702   5.1504769819353573   7.6816645176401392
N     6.4074607137583186   7.5702700936037246   9.2433032574206369
C     3.6412534826016030   8.7653870816434836   9.2321060032474982
C     2.3438325390757395   7.4911401538188080   7.9940937722350949
C     2.6695645267122470   5.3806919846154555   6.7179376637547747
C     4.3685833348245424   4.0617367354617198   6.2959461237360390
C     6.7821452685408605   4.0383657160749920   6.9038097151311462
C     8.0718293968287220   5.3066849269452696   8.1398576552462512
C     7.7236180572291699   7.3556491485326836   9.5106158825053804
C     6.0264010765189360   8.6771092331564823   9.9325049914243042
C     2.2987639771169239   9.2689890167494049   9.3701228585619862
H     2.0187873542918351  10.1101091824997411   9.9847686530818578
C     1.4991137184431664   8.4835122463857680   8.6077341034247095
H     0.4306816236739672   8.5512197875766081   8.4715492376249344
C     2.1679210297495342   4.2987125598565550   5.9040267014170347
H     1.1439174829150602   4.1981569529121403   5.5790710242853221
C     3.2186249553138122   3.4857919453944630   5.6397855337829244
H     3.2300898129320252   2.5735167066055147   5.0636932200126612
C     8.1048872414600037   3.4613298306308895   6.8557702491496277
H     8.3694268788423010   2.5668045749760915   6.3136670366155849
C     8.9028634587314865   4.2459426874714357   7.6206164506538450
H     9.9544200713768287   4.1246700303109121   7.8314238501124809
C     8.2008910762570988   8.3738820783980241  10.4165398512467764
H     9.2084858452296992   8.4368905022039389  10.7979448308808390
C     7.1509068978709607   9.1879408656892281  10.6803419816821137
H     7.1230625798899538  10.0624422315687863  11.3112259013162930
C     1.9016338574022116   6.4341808678746713   7.2071984244229581
H     0.8448111790078947   6.4160004470892007   6.9694663080481334
C     5.6538907669771135   3.5294984702123702   6.2659033374073276
H     5.7868571556256576   2.6184866747292657   5.6952230677167979
C     8.4979070518706941   6.3228493601258320   8.9910256237994162
H     9.5394964243622447   6.3017084775367991   9.2887425199860729
C     4.7492947140444546   9.2316385951102049   9.9298709954867466
H     4.5967207564979766  10.1025360493419711  10.5552055255528412

==> mol1_dimer_M06-2X_def2-TZVP_opt.xyz <==
74

Zn    4.4553282119156128   9.0862999176340686   6.0857133025570720
N     2.9176879259189050  10.4172540763141850   6.3303918574196629
N     5.7229377124263738  10.3642598172032017   7.0749293396883086
C     1.6496318181570444  10.2611880652041094   5.8725676506650553
C     2.9395773098497284  11.5293158084305869   7.1081633843932117
C     5.3531661370645223  11.5052149215965152   7.7164243095893861
C     7.0517391597396308  10.1859251115942033   7.2946796615368017
C     0.8187735574633175  11.3220810316890876   6.3917971119362580
H    -0.2328173022675686  11.4435863689707151   6.1811369847644189
C     1.6169469754213559  12.1066287872385665   7.1563594551064531
H     1.3525917167388737  13.0013745484652485   7.6982509906763310
C     6.5030588202161050  12.0807102501004895   8.3730038121882746
H     6.4918187225418809  12.9928882471382003   8.9493039122562479
C     7.5534902974378504  11.2674376011246231   8.1090635662629467
H     8.5773593079964847  11.3675106139385189   8.4346725252656682
C     4.0679251281758368  12.0378616319797054   7.7462018389789824
H     3.9350793957829793  12.9488381951072054   8.3169492406900893
C     7.8193548792293317   9.1320867489084314   6.8055262693613416
H     8.8760791463178315   9.1497973114312181   7.0437172448640837
N     6.0771032740155340   7.8543052488587950   5.6538371096595252
N     3.3133841574364493   7.9968635152238123   4.7696115469694407
C     7.3769794034195701   8.0750698039356248   6.0186472313345112
C     6.0793703933629990   6.8010766371358722   4.7808121529433913
C     3.6940346551715439   6.8898424534386660   4.0806014252083935
C     1.9973010732785033   8.2114986871119076   4.5026051838665806
C     8.2213725167114902   7.0821441131959535   5.4056413078806491
H     9.2897196499043950   7.0136027319232417   5.5423135684939622
C     7.4216271170705568   6.2969807871888008   4.6430834542910100
H     7.7015100625225799   5.4553859445249939   4.0289921698421756
C     2.5692490978085707   6.3788116628006621   3.3333669268153066
H     2.5966517261236692   5.5039558695557025   2.7029078615976903
C     1.5195365174936017   7.1930864454477188   3.5971641838925539
H     0.5118034396080141   7.1300361890894228   3.2160502476887181
C     4.9710544923036242   6.3350244621122345   4.0831611145327154
H     5.1231884067909617   5.4637607395221641   3.4582355325274570
C     1.2232253823714072   9.2446877299730730   5.0219367151104040
H     0.1815616008293091   9.2658092402124179   4.7245155353837465
Zn    5.2661499358119022   6.4811301964491861   7.9258408202139154
N     3.6440450286201553   7.7127336501245463   8.3576675348194733
N     3.9989849502301582   5.2028097722932101   6.9366373512137276
N     6.8042066935743941   5.1505907163255005   7.6812849818368649
N     6.4078029996973038   7.5708785581863980   9.2419390421652796
C     3.6414698002634354   8.7659306530336192   9.2307503719890533
C     2.3442232343162619   7.4914943869633763   7.9929839872691373
C     2.6701236201443219   5.3807641874369212   6.7169043332632858
C     4.3691336468097646   4.0621027664693869   6.2949266514582858
C     6.7826990212674385   4.0386843000349808   6.9032793060000230
C     8.0722969007882206   5.3071658650677298   8.1388629214897374
C     7.7239797452629366   7.3567079695148054   9.5088614495633745
C     6.0268286038245611   8.6777837382770429   9.9309668976816763
C     2.2990224688347083   9.2694294007104379   9.3687336556671159
H     2.0188521183343604  10.1108319381881984   9.9829563342999048
C     1.4995044897723286   8.4840066067522901   8.6062052898038619
H     0.4310975813593837   8.5520693421789478   8.4697601864884895
C     2.1686961487770726   4.2991309282852290   5.9024739182850761
H     1.1448410520119148   4.1987410906897482   5.5769181409596564
C     3.2194037360683123   3.4862816002865817   5.6383418311749853
H     3.2309348572798502   2.5741797525427295   5.0619261765883303
C     8.1054924802292057   3.4617447842973741   6.8550619498206764
H     8.3701102310958166   2.5671161537989473   6.3131051038963113
C     8.9034523189346260   4.2465117304950422   7.6196178715045937
H     9.9550993410657700   4.1253550754889359   7.8301954291619804
C     8.2014173585268733   8.3751935647250892  10.4143816195567762
H     9.2091332210026273   8.4385308463659676  10.7954908051154597
C     7.1514430981236492   9.1891162585728150  10.6782380886632691
H     7.1237718745759668  10.0639334581404345  11.3087380194680396
C     1.9021675462660992   6.4343024642727329   7.2061477930372746
H     0.8454261885277964   6.4161825589878854   6.9680645262547705
C     5.6545505234606264   3.5298971584417509   6.2650772676217867
H     5.7877106971189063   2.6190353858223823   5.6942207935476219
C     8.4984157640798337   6.3238370055423214   8.9894204898801480
H     9.5401025216188113   6.3030945355247097   9.2867834993022758
C     4.7496500753782342   9.2322392812546141   9.9284315351307910
H     4.5972742405972946  10.1034190031377786  10.5534142995679510

==> mol1_dimer_MN15_def2-TZVP_opt.xyz <==
74

Zn    4.4617882669254767   9.0635620179646939   6.1051459543069928
N     2.9319995580143736  10.3922789935569533   6.3442695163510958
N     5.7228837555455900  10.3434533565397935   7.0770542800792722
C     1.6605040438395926  10.2421489066492892   5.8853039041940685
C     2.9489960746923791  11.5101914205042402   7.1189869036725080
C     5.3588360605957153  11.4907344316083968   7.7168864896274361
C     7.0571618385127453  10.1756034164971094   7.2909155708588491
C     0.8303029408968542  11.3012960190197234   6.4009430803698981
H    -0.2208298511453465  11.4215716214275584   6.1874440183182911
C     1.6296721580894611  12.0878048254531301   7.1663925930179859
H     1.3671745772932600  12.9849609010418607   7.7066564316901092
C     6.5081368451073454  12.0731932550942247   8.3613824378469808
H     6.4960164029834440  12.9903090764121565   8.9310125958942255
C     7.5613564840403331  11.2607604128521324   8.0933663268417408
H     8.5886309988446357  11.3647220960920663   8.4076445131511974
C     4.0751110194772808  12.0250451825037423   7.7538912400957072
H     3.9432916748107165  12.9395353017288404   8.3210280180255491
C     7.8300016880549608   9.1264045744730460   6.8026570418663619
H     8.8882176089297751   9.1488542973946725   7.0356176549595748
N     6.0803599135341990   7.8497080619776902   5.6592509824956894
N     3.3293011111917825   7.9897159575663013   4.7862622183770238
C     7.3841915690209294   8.0690195834282186   6.0194160774672065
C     6.0882841494621598   6.7952936627150935   4.7838121631498733
C     3.7083967687160988   6.8857818795452186   4.0853323528082557
C     2.0115284976878933   8.2028759355975414   4.5117289072902977
C     8.2295267254883608   7.0833056945058566   5.4029674547347089
H     9.2986026836877009   7.0207168579951400   5.5364795477387769
C     7.4285098872963227   6.2957666225166733   4.6400499096222383
H     7.7081313650783176   5.4559143881340786   4.0218284785725515
C     2.5893834184141862   6.3811978334288391   3.3310621882990081
H     2.6219792035434746   5.5111170074872806   2.6927611835156191
C     1.5366257276519115   7.1943918746429825   3.5987427947941000
H     0.5292047062445622   7.1363265490554113   3.2152356690220807
C     4.9834285674922194   6.3286152533985289   4.0824382600571685
H     5.1365280273019005   5.4593134789208841   3.4529217167425181
C     1.2315944164721935   9.2305600945973865   5.0316523476548181
H     0.1906182559739714   9.2528398763395181   4.7306334053757491
Zn    5.2598165285626459   6.5038787200526311   7.9062594395760852
N     3.6412427581226723   7.7178736569792594   8.3519478287318112
N     3.9988372923032189   5.2241153816319272   6.9341915851797475
N     6.7896240517500770   5.1750986299254702   7.6674931196839458
N     6.3921525375009605   7.5776579017466581   9.2254039769026832
C     3.6332899188184999   8.7723827261787655   9.2272794468076107
C     2.3374433285213185   7.4985708164094271   7.9917182645421247
C     2.6645818527487783   5.3920132069891924   6.7202029597821502
C     4.3628896166045221   4.0767401918194057   6.2945342926290655
C     6.7726187612998041   4.0571010542095616   6.8929086170700353
C     8.0610098606126890   5.3250229360053556   8.1268256377443642
C     7.7098126323322642   7.3642962519433439   9.5003430483787596
C     6.0130373562742934   8.6816714888040103   9.9262014439585116
C     2.2930928773676098   9.2720635901574955   9.3707729040691294
H     2.0134657064689208  10.1120683457675717   9.9887847832186356
C     1.4920969139258446   8.4844232111838096   8.6079340743801964
H     0.4230389190352109   8.5470567281447352   8.4743072230249261
C     2.1604547205641365   4.3068975988662928   5.9176433269231055
H     1.1332231978322107   4.2030017694156863   5.6032010267029113
C     3.2136499466685877   3.4943668986505072   5.6498430685028618
H     3.2257888171981519   2.5772290666354500   5.0802487749740628
C     8.0919021161411955   3.4793704265206844   6.8457322614757157
H     8.3544007263889988   2.5821545074534864   6.3055670266148436
C     8.8912225173804789   4.2658407132062743   7.6112733327365225
H     9.9423061077626258   4.1454649319296921   7.8249589342932460
C     8.1846247526844831   8.3727592134445121  10.4133922627678750
H     9.1919508269323345   8.4306869131504119  10.7971703279602345
C     7.1319133513571575   9.1861185565422900  10.6807567566455628
H     7.0992698357743462  10.0562227763813663  11.3190222509756051
C     1.8917041389575906   6.4412111346235648   7.2083879542974518
H     0.8335216863998353   6.4187905787416266   6.9752717296577922
C     5.6465644607497643   3.5422942468430132   6.2578436828942516
H     5.7784157846831690   2.6277531209671636   5.6907954045860194
C     8.4897789073502103   6.3365088568422161   8.9806573998182166
H     9.5306704918505982   6.3141284283881918   9.2819628478795053
C     4.7380818104709039   9.2390253851057231   9.9287655363115377
H     4.5849737508368369  10.1084073196761235  10.5581692194168664

==> mol1_dimer_PBEh-3c_opt.xyz <==
74

  Zn  4.46323434631509      9.08050161684055      6.09029605268924
  N   2.92916641524404     10.40117363509178      6.33607796548930
  N   5.72122848261243     10.35065602018789      7.07543646390378
  C   1.66485581193919     10.25057069854500      5.87879412999491
  C   2.95006636104096     11.51157236987933      7.10876880304040
  C   5.35606686222874     11.49294376758494      7.70798617054219
  C   7.04834490427196     10.18197182874550      7.28579658142388
  C   0.83746797190264     11.31101559779182      6.38785947830096
  H   -0.21252770797663     11.44118057816994      6.17447513849593
  C   1.63606245592132     12.09493597757026      7.15210675110707
  H   1.36752078264239     12.99345828394307      7.68656479593744
  C   6.50297934802937     12.07936329532318      8.34712017172212
  H   6.49916671745705     12.99714508498949      8.91529874710009
  C   7.55375258899922     11.26687586871053      8.08266949265171
  H   8.57908779375466     11.38015170829666      8.39837411100765
  C   4.07454567368197     12.02368516565549      7.74171476779783
  H   3.94111469469864     12.93672167575727      8.30859581410419
  C   7.81594267931754      9.13218941255406      6.79969012487564
  H   8.87277646709445      9.15352993694142      7.03156417615776
  N   6.07355854461240      7.85296247364173      5.66314542247358
  N   3.32358648089185      8.00088930183822      4.78072261402816
  C   7.37065503866772      8.07622332335297      6.02021840131043
  C   6.07971166102950      6.81029847321325      4.78381805187188
  C   3.70344093212593      6.90205429724646      4.08673931568740
  C   2.01197063472257      8.21311759078827      4.51041299920206
  C   8.21638234603524      7.09910781792725      5.39804446762934
  H   9.28578737043134      7.03209475178890      5.52263409641168
  C   7.41762566567837      6.31612107994528      4.63213835071175
  H   7.70660839927208      5.48342063309319      4.01006642935004
  C   2.58754904547632      6.39422044365126      3.33522650083586
  H   2.61330800948699      5.52702168953517      2.69419520486804
  C   1.53680518242308      7.20651227317301      3.60012495953936
  H   0.53142722724086      7.14157674541831      3.21244843562717
  C   4.97687152349323      6.34893956878635      4.08311976856979
  H   5.12880571836529      5.48727430606814      3.44635593270863
  C   1.23687200621152      9.24113842048046      5.02714071323051
  H   0.19689365117996      9.26572228666251      4.72573949322240
  Zn  5.25723463514541      6.48099570762634      7.92874377739618
  N   3.64664721789131      7.71246341765970      8.34977136381564
  N   4.00076125836220      5.21402904955785      6.93983954445228
  N   6.79375276386182      5.16754704972970      7.67496702733294
  N   6.39611259704822      7.56529256395637      9.23266311084154
  C   3.63968900983288      8.75614822038083      9.22811617237816
  C   2.34986665238099      7.48996760024816      7.99072388264790
  C   2.67388718124255      5.38298220137439      6.72762110175725
  C   4.36703135682377      4.07303225284734      6.30548796684237
  C   6.77351395473608      4.05674273251221      6.90278420632939
  C   8.05796100322083      5.31899439235550      8.13227348493152
  C   7.70843430832950      7.35513738960931      9.50177672295790
  C   6.01555923186288      8.66411486488653      9.92648836947320
  C   2.30195389690063      9.25151121339100      9.37691775258568
  H   2.01243675770901     10.08527068141977      9.99730550528167
  C   1.50390006086708      8.46840421435171      8.61035990033055
  H   0.43483208719911      8.53642070298013      8.48351678178574
  C   2.16971120347778      4.29904702505796      5.92869185803886
  H   1.14472986241625      4.18613431594287      5.61171899396204
  C   3.22101345895614      3.48724391789631      5.66424827847312
  H   3.22599944363982      2.57066045729699      5.09415428359373
  C   8.08796014601356      3.47455199815757      6.85913073924806
  H   8.35724484705633      2.57623793908044      6.32471683103752
  C   8.88607359728490      4.25918886967189      7.62318522478286
  H   9.93619014349357      4.12980521027612      7.83642865231139
  C   8.18293277131188      8.36249573476430     10.41143199624120
  H   9.18874527935945      8.42918102425569     10.79766332048476
  C   7.13136871283170      9.17350052108910     10.67696371680412
  H   7.10506106463640     10.04095297907572     11.31761899943854
  C   1.90556017321239      6.43298340110501      7.21205877961455
  H   0.84912074467987      6.41160315261994      6.97837341745085
  C   5.64907613791801      3.54353688049460      6.27067737604533
  H   5.78294034221790      2.63099614807237      5.70312048825159
  C   8.48491887674105      6.32853293831785      8.98426574640997
  H   9.52502325464267      6.30537465117321      9.28529678850411
  C   4.74203890135706      9.21699045030338      9.92988434295139
  H   4.58992097881929     10.07874813127234     10.56647860159541

==> mol1_dimer_TPSS_def2_TZVP.xyz <==
74

  Zn  4.45337737831154      9.05686861592333      6.12190787229496
  N   2.91990873380996     10.40286418031481      6.34317777665609
  N   5.72221071978654     10.34698080006470      7.08989275513447
  C   1.63653835108216     10.25586197939176      5.87893457264259
  C   2.93747462957054     11.53370703199467      7.12106394771807
  C   5.35796120862128     11.51238333651711      7.72492666862025
  C   7.06930160762003     10.18160235982771      7.30294612254936
  C   0.81099972653427     11.32693019439289      6.38881877100607
  H   -0.24266734496362     11.45514948751080      6.17522280937364
  C   1.61606170201165     12.11771505004493      7.15730707376181
  H   1.34949345502277     13.01972734124388      7.69335844245999
  C   6.51475187003195     12.09928393301266      8.36012173626855
  H   6.51035497784439     13.02308620933728      8.92433181731385
  C   7.57310320886699     11.27858219701190      8.09659737294885
  H   8.60177058823060     11.39044880715518      8.41329322064887
  C   4.07037844809419     12.04754628109519      7.75219451855551
  H   3.93907509073859     12.96634093498679      8.31679783574440
  C   7.83910240077087      9.12671219955070      6.81331657724290
  H   8.90066631256792      9.15523130061348      7.03879252543644
  N   6.07856329983713      7.83042861477517      5.68136405497692
  N   3.31697544999543      7.98625069394558      4.78955269643974
  C   7.39837650621873      8.06343648752853      6.02940729718889
  C   6.09132255135269      6.78101679979511      4.77821335819753
  C   3.69989698321806      6.87499067566840      4.07800207345899
  C   1.98865749532370      8.20475302502639      4.50381090680466
  C   8.24404142895250      7.08861292189947      5.39069940725927
  H   9.31835063207544      7.03103098521985      5.50720439606479
  C   7.43862677072141      6.29849075235769      4.61958663210740
  H   7.72866000192665      5.47091465807102      3.98570558885946
  C   2.57845504923511      6.37685622310509      3.31580960080889
  H   2.60637566959867      5.50702427622180      2.67264963213972
  C   1.51980729496632      7.19646279740356      3.58186285011806
  H   0.51328739457727      7.13659112418510      3.18782012709311
  C   4.98009486625096      6.32146552546540      4.07592823801202
  H   5.13553655335172      5.46078907347421      3.43275116435380
  C   1.21182688973411      9.24076426172557      5.02158998010204
  H   0.16948098917353      9.26463641601083      4.71633475047635
  Zn  5.26941460006426      6.50859019313837      7.89066749173985
  N   3.64242967916341      7.73732777566134      8.33008984338579
  N   3.99995000530402      5.22029419975347      6.92272206549968
  N   6.80266327737788      5.16461964440088      7.66769256107546
  N   6.40373963877695      7.58040987063569      9.22220061133876
  C   3.62959644849364      8.78743757753305      9.23229097417576
  C   2.32285255356208      7.50487497200304      7.98120569337282
  C   2.65286733275988      5.38573530488863      6.70949528077446
  C   4.36412872335018      4.05463306281443      6.28786567010479
  C   6.78507841546152      4.03372470536821      6.88993459187450
  C   8.08589857552958      5.31171460167384      8.13219884164109
  C   7.73200998612890      7.36171250252120      9.50862328497791
  C   6.02057801424751      8.69149866496470      9.93394005146224
  C   2.28244170082400      9.27111226300096      9.38933456385059
  H   1.99234613805514     10.09955178427754     10.02206930119502
  C   1.47714593567509      8.48078747637841      8.61836137998980
  H   0.40297978305388      8.53908120248445      8.50088397536455
  C   2.14903378729970      4.28851071511068      5.91619578891442
  H   1.12034909660091      4.17675967536918      5.59950495435590
  C   3.20725488082978      3.46755245596016      5.65305648821519
  H   3.21168378989860      2.54371055700648      5.08891813832197
  C   8.10660311467148      3.44999099845941      6.85362043840874
  H   8.37341159743720      2.54820900742114      6.31729074399416
  C   8.91159700104912      4.24090339640894      7.62206495914911
  H   9.96535973903884      4.11296094449373      7.83535218632504
  C   8.20033353464933      8.36957010643531     10.43125706427712
  H   9.20669825314224      8.42927760731273     10.82570967543190
  C   7.14158128869330      9.18912326116003     10.69706006806052
  H   7.11326964020014     10.05869972815400     11.34055067775207
  C   1.88265187605880      6.44082122823880      7.19805485442236
  H   0.82124496763434      6.41181004191324      6.97188399742521
  C   5.65174341339484      3.51953438087007      6.25990445498063
  H   5.78259090844410      2.60057501273628      5.69546810653532
  C   8.50959830263633      6.32642331394830      8.99050415051842
  H   9.55179069448212      6.30297435696048      9.29631388390552
  C   4.74081047414674      9.24608595018170      9.93518862263095
  H   4.58598994080174     10.10702190849195     10.57817539371361

==> mol1_dimer_wB97MV_def2_TZVP_opt.xyz <==
74       

Zn    4.4717281436462457   9.1058338416171409   6.0572309069017116
N     2.9330716218278883  10.4128864317421232   6.3251715520984124
N     5.7230998014730519  10.3621693627905600   7.0617005148530012
C     1.6615855813180307  10.2621860726281966   5.8689889707704364
C     2.9503031518565055  11.5240114132991227   7.1072491272396299
C     5.3581485039804475  11.5091005892708722   7.7005106027503727
C     7.0546266845999339  10.1929442771620504   7.2745614461427888
C     0.8329543301512577  11.3203798696774047   6.3894881759734830
H    -0.2177471532877183  11.4437533857096909   6.1789605150567777
C     1.6302025397334217  12.1006809838008103   7.1571475411255099
H     1.3642037606329862  12.9917364919656197   7.7034187650056829
C     6.5105163352238709  12.0910694087507782   8.3431482287790963
H     6.5021567702940075  13.0057126218142525   8.9147791440228179
C     7.5596634780313758  11.2792938216815966   8.0774878961200010
H     8.5848103377178244  11.3858991286553461   8.3942261831190788
C     4.0761839736790373  12.0373034989858585   7.7398062646732244
H     3.9425237780295004  12.9472393246137276   8.3109659948074750
C     7.8213720837480762   9.1402803651808497   6.7899384545583041
H     8.8774953571476409   9.1568459093657868   7.0256253688146000
N     6.0756648434867513   7.8801651649140831   5.6302098173578274
N     3.3242846167250462   8.0096653660170425   4.7722505151340107
C     7.3754668927646971   8.0922139238086697   6.0004636184348392
C     6.0817449212539874   6.8245325257742415   4.7592604903533458
C     3.7020785766981832   6.9058504113223638   4.0748977114418947
C     2.0066416560879357   8.2233280183863151   4.4997872364079514
C     8.2197389172741140   7.0973777544746968   5.3911279777902728
H     9.2864376308161471   7.0259092076726448   5.5314530071032388
C     7.4229154170365836   6.3170557866436177   4.6251259012822423
H     7.7045540876856711   5.4766327630314517   4.0113121842645487
C     2.5794294764746839   6.3975408447721245   3.3257154875080572
H     2.6070984155243515   5.5273011615195431   2.6898607893811435
C     1.5310254372618166   7.2104625804504776   3.5898718831367722
H     0.5249140925842867   7.1477756282607485   3.2060361317611488
C     4.9760788140458461   6.3515203739760251   4.0705992225906069
H     5.1281119206704231   5.4842847521678317   3.4415755502790644
C     1.2327824151563778   9.2521614880696443   5.0161625486636501
H     0.1926334213309285   9.2757376904166708   4.7163059453681377
Zn    5.2498634948115352   6.4619716677189052   7.9539854716242795
N     3.6439939636583931   7.6856593714555279   8.3787961605211816
N     4.0013049663195472   5.2032520844108845   6.9490187958857312
N     6.7904242494788463   5.1563727440782881   7.6886978619091044
N     6.3947083422581912   7.5600440403945877   9.2397101673502089
C     3.6356268486997387   8.7414129926173345   9.2495630540899167
C     2.3448194183581355   7.4716845292652749   8.0074125073275297
C     2.6698208373597780   5.3709204001535635   6.7344612625809273
C     4.3683130127134291   4.0565374364932305   6.3110377312415258
C     6.7754489157070363   4.0449039465440126   6.9070409421434187
C     8.0613078134395852   5.3090680457786030   8.1458801866045700
C     7.7122022073420817   7.3479243102940242   9.5140217404117475
C     6.0145957173439362   8.6632732814768030   9.9367273169299217
C     2.2935699108822050   9.2468448364076572   9.3824959190817623
H     2.0101583044286659  10.0869929380488053   9.9958704549739945
C     1.4985419528849491   8.4653458887819237   8.6158171916019093
H     0.4318780255158468   8.5353032187223867   8.4744717104625540
C     2.1671075930554835   4.2839143988926942   5.9309762444566330
H     1.1424960138945468   4.1760546609088030   5.6129430529306594
C     3.2174545284565199   3.4731396734460507   5.6670230105870738
H     3.2275439858515762   2.5583249446725826   5.0956948099464601
C     8.0963651317992333   3.4699149072240840   6.8587799056994685
H     8.3640173377125713   2.5788312985220658   6.3133606789404091
C     8.8920046603315530   4.2520784337813913   7.6261903295550315
H     9.9427733802922411   4.1304984666229503   7.8374188400165652
C     8.1852768507593048   8.3611772622197318  10.4248388864180388
H     9.1907828109110223   8.4250612015288215  10.8100568275224962
C     7.1355161881375135   9.1727870522041961  10.6876625553197258
H     7.1058728977812731  10.0429032123129005  11.3236049080670327
C     1.9011675321505959   6.4227174932760285   7.2178628781529293
H     0.8453426135567570   6.4046646678469026   6.9809650025184249
C     5.6509476058271018   3.5297992253617871   6.2735651425507033
H     5.7864156327696694   2.6197648905513962   5.7029917569949680
C     8.4879814194418355   6.3200244661850089   8.9986805904695775
H     9.5278941767526923   6.2980186408786158   9.2994642022053995
C     4.7399203443655153   9.2160579810467098   9.9392843603261056
H     4.5859566822695745  10.0830711494849030  10.5681518715104481

==> mol1_dimer_wB97X-D3_def2-TZVP_opt.xyz <==
74

Zn    4.5085205436811444   9.1987557178477601   5.9232806122533850
N     2.9421937724146217  10.4577646412985388   6.2681489977735971
N     5.7355162655475587  10.4218764306426444   7.0021944545807404
C     1.6680549300612515  10.2957231036615227   5.8235460354797883
C     2.9560176108637282  11.5601409790122087   7.0628846712012470
C     5.3624493108950517  11.5503464626130921   7.6646369858741368
C     7.0653531673700103  10.2466654725370709   7.2210406707484109
C     0.8346816544890596  11.3402948382036026   6.3620485737698722
H    -0.2214064900280986  11.4548433665451626   6.1668554387430685
C     1.6308339076423575  12.1216215660610054   7.1289665337940082
H     1.3576404193486422  13.0037760385631298   7.6890394779125151
C     6.5083784406574106  12.1179446706707346   8.3296832046088056
H     6.4962874433753672  13.0197029476868682   8.9239481201419029
C     7.5604808981812210  11.3132388757748696   8.0543894835519954
H     8.5831479952904495  11.4143052569261787   8.3854635648537315
C     4.0774213232379770  12.0719051860397872   7.7025067595494638
H     3.9356904790254834  12.9722599981554154   8.2886205554421668
C     7.8327592617059194   9.2033101368728545   6.7205971178586790
H     8.8844741515368000   9.2042196033866901   6.9800402111744955
N     6.1048890325954703   7.9808407163730299   5.5018916603249108
N     3.3333415594197917   8.0617682875426251   4.6982948268611446
C     7.3924962629454916   8.1659351035638092   5.9127979285456416
C     6.1006377716819138   6.8966726864714465   4.6737247789094978
C     3.7120174525664558   6.9514181563222017   4.0117223337258805
C     2.0095315489622130   8.2565882569116802   4.4524043111995946
C     8.2290540149171445   7.1387948821708394   5.3476806193493749
H     9.2895547595559727   7.0382214701257491   5.5230598823571588
C     7.4329106604430182   6.3568759822938077   4.5830903631832500
H     7.7102611008337796   5.4878487380477887   4.0056283503795340
C     2.5806208518055702   6.4207465759329088   3.2936206206353318
H     2.6018239288031806   5.5369022747455707   2.6738806203785086
C     1.5285399332158769   7.2262119656120891   3.5664983628685394
H     0.5141720181004038   7.1429832758855509   3.2050485665453285
C     4.9908075487042209   6.4108728370547876   3.9993839847392785
H     5.1378930513436103   5.5233521438880953   3.3961545959092194
C     1.2371811307155403   9.2830652623190506   4.9763135773711031
H     0.1904259344889099   9.2960780229661371   4.6957905961361606
Zn    5.2130459193713552   6.3687170935168620   8.0882118451885301
N     3.6167904443259395   7.5867078525231086   8.5097343867128821
N     3.9858825220787373   5.1456950506450605   7.0093494307820716
N     6.7792424280885353   5.1095890005996765   7.7432434595885438
N     6.3884111353772628   7.5055599460580300   9.3131863178342922
C     3.6212271503724320   8.6709268575324359   9.3378418257855511
C     2.3290900113404929   7.4015872269935006   8.0991388344746067
C     2.6560017098383750   5.3208920264761623   6.7907731960546336
C     4.3588196689318472   4.0172108180014581   6.3468592544549658
C     6.7652884700796534   4.0072561178322958   6.9484466484627276
C     8.0533822442308463   5.2713773803300068   8.1879546482153458
C     7.7122002115715285   7.3106031555258708   9.5590347438001739
C     6.0099035925908364   8.6160545523628063   9.9996190248717216
C     2.2890031782371691   9.2108115770489505   9.4286230986824471
H     2.0117930613138673  10.0799214120027436  10.0060291816802707
C     1.4926530428990386   8.4287314840851923   8.6644088154454124
H     0.4320989772836998   8.5292498692173435   8.4893211197359566
C     2.1607185217088047   4.2543153740785797   5.9575147306883363
H     1.1379943098087462   4.1532610287541640   5.6266147631841363
C     3.2127782596160057   3.4496452090384522   5.6819763063174920
H     3.2247801880509375   2.5479222102170667   5.0876562502882559
C     8.0904253851451298   3.4456841581416460   6.8822418599946396
H     8.3635433038279388   2.5636138589933570   6.3219990781957085
C     8.8866234762177889   4.2267361934573051   7.6493922016325380
H     9.9426827599974370   4.1120047717882295   7.8446334201222019
C     8.1934025735676386   8.3411277479511998  10.4446570348800858
H     9.2077997589257272   8.4242757433366879  10.8060443563780719
C     7.1414566111787838   9.1468145998326591  10.7174101306094567
H     7.1204181117661429  10.0308241592215417  11.3369214084312731
C     1.8886790118582966   6.3642113072816722   7.2914138344870407
H     0.8368979214190065   6.3632598738494917   7.0322397657047100
C     5.6438194200141822   3.4956054389989868   6.3088433017987198
H     5.7854806860990351   2.5953027097098977   5.7226332209376771
C     8.4843858618731893   6.2839449416455659   9.0352257519560020
H     9.5311282391132082   6.2707608460986375   9.3157875903386511
C     4.7311613278672917   9.1566982664599035  10.0120312391400166
H     4.5842528576183641  10.0443862096664880  10.6150564744129134

==> mol1_dimer_wB97X-D_def2-TZVP_opt.xyz <==
74

Zn    4.5027381243416977   9.1607208990776634   5.9699310407479693
N     2.9439812449156246  10.4348538225769900   6.2915220259549773
N     5.7346785674451732  10.3917718286623213   7.0322109394981345
C     1.6711452912379192  10.2738339012991418   5.8459169770150803
C     2.9575928756804664  11.5367608768730783   7.0851994573631387
C     5.3638823846970070  11.5236676215187401   7.6884462109147442
C     7.0634863936727807  10.2168551086530890   7.2510233183453101
C     0.8386095496047268  11.3181130161277679   6.3821224188781498
H    -0.2159879325757544  11.4344351627477607   6.1845663733906040
C     1.6342375765084012  12.0988149076812146   7.1498377254636374
H     1.3613129058144369  12.9808525486794331   7.7085446489403786
C     6.5093276351852039  12.0930673991421234   8.3488627629336118
H     6.4987007144125162  12.9979492336324896   8.9367776224127677
C     7.5601612668614573  11.2860781699695956   8.0767823519462230
H     8.5823962708056811  11.3876823348801182   8.4059359680951022
C     4.0797170884389811  12.0469977426828514   7.7240153306557939
H     3.9401809647379875  12.9489953041788262   8.3069717573532493
C     7.8292936315483690   9.1711041676116594   6.7546004826043244
H     8.8808942784544609   9.1740338739969776   7.0115823922380729
N     6.1006568302533539   7.9411413369278252   5.5475798668298379
N     3.3341806014564197   8.0322468398491669   4.7317578526760817
C     7.3897477585934075   8.1313597201088470   5.9503708631494172
C     6.0997606989285176   6.8642812321962596   4.7100900350534936
C     3.7122111546239256   6.9232216378059004   4.0445217834662746
C     2.0130436235614564   8.2312273447247950   4.4797971817963713
C     8.2269837020658620   7.1125279922266413   5.3779832029735726
H     9.2875265414062351   7.0151940995878999   5.5489313751434279
C     7.4316938494255744   6.3321049797071689   4.6113234601575650
H     7.7106001062461154   5.4689018391942303   4.0277672829799691
C     2.5837150874078456   6.3966885939344929   3.3225318135127586
H     2.6049844764688066   5.5136128406774629   2.7033970104442053
C     1.5328986589966056   7.2042942320280687   3.5925073734191040
H     0.5209037299544312   7.1252013004287260   3.2260528038899570
C     4.9902360083487514   6.3820131590166289   4.0337262731316343
H     5.1376699566918340   5.4977595802533363   3.4271236840045805
C     1.2418746235287932   9.2606787117635978   4.9990571547203508
H     0.1968882379935547   9.2756766198047078   4.7142694025439571
Zn    5.2187762624407128   6.4066568059355173   8.0416918600497294
N     3.6208444425140383   7.6261976115497134   8.4640293017555344
N     3.9868839671239531   5.1755328010966668   6.9794504859167832
N     6.7775907985109933   5.1325461692042040   7.7201731178359099
N     6.3873089197907671   7.5351385710170451   9.2798723693495528
C     3.6217285402714912   8.7031786826233795   9.3013535504579288
C     2.3317322081001781   7.4358362541690664   8.0613445392517455
C     2.6580573856654608   5.3503467127328843   6.7606943161466910
C     4.3577259971097302   4.0436179444488216   6.3232670651772755
C     6.7640272881375418   4.0306655109085741   6.9264635508476040
C     8.0504747904010063   5.2937295416879619   8.1656022204157370
C     7.7085481754678495   7.3364684583216464   9.5315094616230596
C     6.0093039492442832   8.6443537837969888   9.9668346187528325
C     2.2897567696297783   9.2352247371581573   9.4002217211929935
H     2.0108232522739105  10.0984560466906430   9.9837217661847557
C     1.4944705302455585   8.4546642036585951   8.6336934721281011
H     0.4339105363819822   8.5519158614705848   8.4627980158797040
C     2.1613859036583545   4.2809815173540224   5.9351171104095428
H     1.1391267723939200   4.1792536033954146   5.6060760951885955
C     3.2123035182921069   3.4741579921804813   5.6628616921792023
H     3.2229847709393815   2.5692958237456556   5.0749175974271292
C     8.0874271962275852   3.4687231754661147   6.8617149113420952
H     8.3603935482770027   2.5867303730583888   6.3029576541525687
C     8.8830039482569063   4.2493772625355755   7.6295304142599214
H     9.9376016262138993   4.1330788954741777   7.8270992465224776
C     8.1887020217850530   8.3635646568060960  10.4186015716573852
H     9.2007484359912457   8.4428321226113070  10.7848755013679494
C     7.1378564571152676   9.1711446072562293  10.6885439408931404
H     7.1165989604424142  10.0543584229444960  11.3074802782878532
C     1.8922006658905990   6.3960296625814976   7.2571878049083480
H     0.8405671161186636   6.3929910684802600   7.0003404723306666
C     5.6419171089506346   3.5203562127780650   6.2876786324496576
H     5.7814958587860650   2.6183675719258850   5.7047192888670324
C     8.4797563778475045   6.3070235771900611   9.0122857079082728
H     9.5247718245214994   6.2921511275292472   9.2969689941205917
C     4.7312765257238834   9.1855408527483942   9.9776183427601737
H     4.5839090715199244  10.0699497972395786  10.5840110853572114

==> mol1_dimer_wB97X-V_def2-TZVP_opt.xyz <==
74

Zn    4.4849649745483040   9.1598924645610342   5.9910780325897237
N     2.9317263650793390  10.4428111240369184   6.2961853231925433
N     5.7226619268807308  10.3994808180933234   7.0356043489032603
C     1.6573871067088037  10.2890948299379303   5.8428877025030834
C     2.9469624702428701  11.5549618107976251   7.0806254315016082
C     5.3550839245929422  11.5419841473667795   7.6828931640300882
C     7.0556578464247970  10.2291427598451641   7.2520142159090080
C     0.8251106931098854  11.3455476109551334   6.3678862941747312
H    -0.2300796931336232  11.4645557323355938   6.1613606104243139
C     1.6233900666643384  12.1292708198080224   7.1340609037863834
H     1.3560560620049158  13.0219525486183585   7.6835263867449806
C     6.5062957617732922  12.1207215348035984   8.3360391559264304
H     6.4949727954299927  13.0339126775054126   8.9159997868778529
C     7.5581013325441297  11.3102688409204717   8.0676549519623251
H     8.5851589967095592  11.4145042975952755   8.3897967135430047
C     4.0706677795992752  12.0708416033203232   7.7193289071246705
H     3.9326006621127378  12.9813322658285824   8.2941751373617105
C     7.8256764761011421   9.1797218026874976   6.7604993994956422
H     8.8823657988652744   9.1894697301047330   7.0068431099490640
N     6.0830387619972779   7.9370515233443122   5.5716519127119595
N     3.3223875931006845   8.0422387138514786   4.7373798457099854
C     7.3793931218870288   8.1364498265456007   5.9601979664615516
C     6.0862982251812996   6.8666349445231303   4.7193983323530624
C     3.7010515910993478   6.9343354134441224   4.0431092384217937
C     2.0004225686841473   8.2469989729325892   4.4734738302242922
C     8.2233850022815957   7.1257174937818055   5.3698814214018151
H     9.2901988166850611   7.0433269001354661   5.5265290053920006
C     7.4261706035175683   6.3431818482127094   4.6039157167119864
H     7.7054317520434408   5.4873494135456200   4.0046803787494403
C     2.5740766616478652   6.4147252289541052   3.3038995739903210
H     2.6016439516093071   5.5371578456587578   2.6724954877297935
C     1.5218828223063960   7.2247539894351993   3.5717958781454024
H     0.5095531854523350   7.1541519977083965   3.1968447186628306
C     4.9788274374567383   6.3839462221347452   4.0351204408467254
H     5.1299654889913251   5.5051631079168244   3.4168089450978933
C     1.2243004193093854   9.2762015454447386   4.9923784912242786
H     0.1791090379602652   9.2963591463945345   4.6996479246744132
Zn    5.2365341371056733   6.4075112851225189   8.0204073760702101
N     3.6382337927447015   7.6301347262336332   8.4394993367492059
N     3.9991946554919577   5.1675146453414875   6.9760225248496104
N     6.7901185208678747   5.1248993202932622   7.7157124074567713
N     6.3988811725022448   7.5256434233494751   9.2739774608111230
C     3.6347390555732004   8.7007109064343044   9.2915587656546954
C     2.3419045125900251   7.4303045343329046   8.0510864059427298
C     2.6661357489436619   5.3374273832340551   6.7596832703313332
C     4.3670209756394049   4.0248898162690621   6.3290907443528122
C     6.7751261692955840   4.0126127566036924   6.9314463704468716
C     8.0644443804273127   5.2790138455730800   8.1689005567928117
C     7.7209160379195145   7.3213155039195685   9.5378667872589187
C     6.0199811308260260   8.6336764526154131   9.9679131853698824
C     2.2947443709639321   9.2238592876036574   9.4069835218986064
H     2.0153085116611318  10.0797879751674007  10.0060009563440140
C     1.4976727308576727   8.4408822380528541   8.6413214575490738
H     0.4308093781371310   8.5228877856295000   8.4848159247593014
C     2.1638899210008069   4.2558359989808787   5.9445412666539958
H     1.1368118693612392   4.1511622011533991   5.6226096889593915
C     3.2159578185371340   3.4457603976193862   5.6760397625233612
H     3.2275039535302139   2.5324746287196795   5.0962333216971976
C     8.0988593328804033   3.4386811217153546   6.8779701600063090
H     8.3664093180258163   2.5460262822855038   6.3285661739062355
C     8.8969158686160039   4.2225627653030307   7.6442150570416860
H     9.9521168997708269   4.1037811727928064   7.8508168648000325
C     8.1991937721090498   8.3438434313995344  10.4393704561583345
H     9.2114886019232642   8.4147285022784946  10.8143630319263959
C     7.1468703236352518   9.1538290515756646  10.7068780934033327
H     7.1191250425734030  10.0316228156947940  11.3379611697510985
C     1.8958655277009688   6.3867535265097057   7.2510128502968181
H     0.8391383407466536   6.3765820443966224   7.0048521972158362
C     5.6515604914755020   3.4963270634739581   6.2928289470790260
H     5.7898879188343972   2.5857774193507650   5.7181387256503706
C     8.4973029860151481   6.2922117783292295   9.0191667426261297
H     9.5424901027264344   6.2723552407938978   9.3119323466830739
C     4.7420915713482188   9.1837992603723322   9.9757387989318573
H     4.5907726701722025  10.0627598583926332  10.5937546075413085
