# Supplementary material for: Theoretical Study of the Structure and Binding Energies of Dimers of Zn(II)-Porphyrin Derivatives
Source: J Phys Chem A. 2022 Oct 4;126(40):7102–9. doi: 10.1021/acs.jpca.2c03692 (PMC9574925; doi:10.1021/acs.jpca.2c03692)
Supplement: Supplementary file 1 — jp2c03692_si_001.zip [file jp2c03692_si_001.zip › SupplementaryInfo/mol3/mol3_dimer_gfn2-xtb_opt_geoms.txt]

==> mol3_dimer_GFN2-xTB_0.0_opt.xyz <==
92

Zn        0.30415252036501    0.39974128085884   -0.55579144990737
N        -0.02128622216235    2.27066290700808    0.16469975260533
N         0.47199184976507   -0.33437072090401    1.31186693903478
N         0.01302671151455   -1.62122931437468   -1.29372597668766
N        -0.26421973953707    1.08062544278386   -2.31551203926750
C        -0.22563106474130    3.40477091005771   -0.56386573834663
C         0.08282769075917    2.64904594988577    1.45882007642938
C         0.39773096869990    0.41222815061007    2.46954900021468
C         0.41500819164332   -1.64043976663547    1.68836359541152
C         0.07082857337372   -2.71047860920214   -0.51921512913767
C        -0.20718460436399   -1.98770109989619   -2.57922971784899
C        -0.37521568944344    0.29797066148825   -3.38136757336952
C        -0.43105785431488    2.36679849503904   -2.78233727966193
C        -0.24820290434760    4.54114057754830    0.31105755244384
H        -0.39625747058509    5.55583687962639   -0.00538162490687
C        -0.06061782054483    4.07186040443562    1.56971996755132
H        -0.01832272974852    4.62381163686651    2.48885029907660
C         0.38111725965946   -0.47094900596456    3.60915903798245
C         0.29164497832314   -0.03227442804737    5.03536446027946
C         0.39350757227610   -1.73867853464281    3.11531617889015
H         0.38518670203738   -2.66758748460897    3.65448465592785
C        -0.17793111962700   -3.98324109406537   -1.30266647661225
H        -1.10167210940314   -4.45240151321271   -0.95833319628237
C        -0.28981845716824   -3.48624904058145   -2.74176088312332
C        -0.63113244673390    1.03784572421157   -4.57763336220932
C        -0.80757942036656    0.09424890074923   -5.67696734192622
C        -0.66071753174091    2.35694737873359   -4.20095035995164
H        -0.82881576466557    3.22614540769377   -4.80656273057465
C         0.26414884720970    1.78282896166694    2.53586531232311
H         0.25588791961047    2.23205124405242    3.51889899590689
C         0.27474390885227   -2.73708482556111    0.83923226141148
H         0.26644255931490   -3.70754704075727    1.31644860834027
C        -0.35878809261442   -1.08282314479536   -3.59075168964446
C        -0.59200638358488   -1.30905979169823   -5.06458639311841
C        -0.40907595416235    3.46503143112390   -1.94135478429807
H        -0.55836455610636    4.44181869787921   -2.37948438878090
H         0.62889489177005   -4.70087317179808   -1.15748671472716
H         0.51912875144007   -3.85283570122456   -3.37671859913797
H        -1.23072216738983   -3.76760742134775   -3.21617361693194
O         0.52636976669187   -1.06582541932070    5.96470615816536
H        -0.70045058991530    0.41588839926054    5.21409706629364
H         1.04673899258449    0.73083465958232    5.24248287285780
H        -0.06182711726590   -1.80165298703039    5.76284949283675
O        -1.09423482489833    0.30339085267424   -6.82883142026871
H        -1.46214788759691   -1.93812769957724   -5.26530704885507
H         0.26640994339429   -1.77069262441765   -5.55873834893460
Zn        2.82783154291261   -0.04991014477317    0.80038401723681
N         3.08246305031270    1.89263061462742    1.33580507619095
N         3.38335243708549   -0.67802722318617    2.59244221242165
N         3.18088271785690   -2.02875016883734    0.01296820962214
N         2.58451740475891    0.61913383039267   -1.08180043382901
C         2.96124685310314    3.00989493121200    0.56465873535154
C         3.29378626687778    2.31396152463138    2.60489357784747
C         3.49506805021793    0.10789868659870    3.70934390852776
C         3.48426322711794   -1.96135812248723    2.99972011163256
C         3.40850987952794   -3.08992956922020    0.80066240503716
C         3.19988398272423   -2.41361057486829   -1.28202330480377
C         2.70999143878495   -0.19059335135276   -2.14221531570137
C         2.62949503348735    1.90563212208614   -1.60667723478680
C         3.10689084449062    4.17931556654989    1.38217444599789
H         3.05454827226556    5.18833794097024    1.02131896988152
C         3.30823957492584    3.74686112632185    2.65178819267049
H         3.46129734192777    4.33197156323705    3.53836273426251
C         3.66007583638225   -0.73404820040283    4.87535912321518
C         3.78465857795829   -0.29836889152404    6.30189792651834
C         3.64469920507508   -2.01461439857632    4.42302635418234
H         3.73823524964141   -2.91053866124296    5.00541016949972
C         3.56241329836828   -4.36788319307770    0.00194108735523
H         2.73030567828538   -5.04326351041875    0.21153749553635
C         3.55798862536675   -3.87046960671628   -1.44165887649537
C         2.73091734420378    0.52957775752324   -3.37284606464658
C         2.87010848271455   -0.42054131439342   -4.46678035416847
C         2.67137686986022    1.86221562993678   -3.03450216517437
H         2.69420935787053    2.71858213290741   -3.68008130199330
C         3.47147854731734    1.48499378932456    3.71221953162481
H         3.61298895671229    1.98380658612506    4.66109514338529
C         3.50101937371160   -3.08246858719526    2.16898022387604
H         3.64395228907341   -4.03617776190055    2.65773695243915
C         2.95792549523713   -1.55288531162456   -2.31511840059335
C         3.05861768192569   -1.80177061355254   -3.79955558109832
C         2.75597802511031    3.03095961054736   -0.80926169412417
H         2.75144378609726    3.99603125413425   -1.29557180059846
H         4.48361781875986   -4.88394955308539    0.27145790952785
H         4.54215548279787   -3.95958389761474   -1.90735498612868
H         2.84458064294357   -4.38967079965441   -2.08111008670384
O         3.16567724615582   -1.19035324822136    7.19251282242955
H         3.37699136499698    0.71602278596642    6.42900468200224
H         4.84266289605148   -0.27196405748668    6.58895271858879
H         2.23575928019018   -1.27041393125100    6.92759762522160
O         2.84626284614924   -0.23515414975897   -5.65940763645308
H         2.30286032396733   -2.49715648639518   -4.16880935317766
H         4.03448689236640   -2.20490203647435   -4.08340035359803

==> mol3_dimer_GFN2-xTB_180.0_opt.xyz <==
92

Zn        0.31851226263449   -0.17233917305317    0.70045358036407
N         0.10115202562109    1.77087320217255    1.27231061020876
N        -0.22417194949392   -0.81558044061876    2.49072475066192
N        -0.03959872356618   -2.13149698252877   -0.11291549419252
N         0.54895954744786    0.53419827031765   -1.16419866628294
C         0.21003009857452    2.89997055273050    0.51539608550162
C        -0.09895100007935    2.17112311275393    2.54925015476625
C        -0.28378583014852   -0.05067961416510    3.62620722839602
C        -0.32366958702567   -2.10586710435396    2.87739616626987
C        -0.25184929358875   -3.20590582369374    0.66120755210516
C        -0.02470504174347   -2.50542104871621   -1.41071616391400
C         0.43487001279962   -0.26305106658379   -2.23384920126234
C         0.52430061722474    1.82614574850852   -1.67336086913944
C         0.06595252182492    4.05589862872422    1.35175276799538
H         0.09919654672564    5.07205031252243    1.00655739680732
C        -0.11764813498157    3.60368057928674    2.61790652260650
H        -0.26738178669788    4.17577839178628    3.51406219693266
C        -0.41651214035625   -0.91197655414327    4.78369590779631
C        -0.44552228493279   -0.51612947548492    6.23004608656142
C        -0.43802323263321   -2.18276044956714    4.30467313323744
H        -0.51846424910162   -3.08962428774479    4.87182804010281
C        -0.36672555479970   -4.47768028088110   -0.15136754226461
H        -1.29200870956975   -5.00386603268620    0.08332290791927
C        -0.31487833506316   -3.97297448904018   -1.59138536160822
C         0.44579177855033    0.47172715982489   -3.45703964689903
C         0.36797813161238   -0.46950061081458   -4.55712937558217
C         0.50715410257198    1.80153464800865   -3.10195355682365
H         0.50343599165603    2.66577334033277   -3.73756999647145
C        -0.25278776076810    1.32594268086643    3.64881786967739
H        -0.36131020452379    1.80953060953212    4.60972934495149
C        -0.35531392434160   -3.21341541480417    2.02967382027529
H        -0.49151143999112   -4.17402618868642    2.50650182746881
C         0.20643963437521   -1.62469181457212   -2.43008483263939
C         0.15363553774313   -1.85518732193846   -3.92061657890103
C         0.40619419999390    2.94095695092386   -0.85959229306475
H         0.41347985881443    3.91207008967433   -1.33424060972180
H         0.46532881010866   -5.14503848776638    0.07861150668826
H         0.46464199465952   -4.44961328147656   -2.18580016365275
H        -1.26497774169867   -4.10745236239449   -2.11266685798015
O         0.61682991037520   -1.08334505344640    6.95482764679683
H        -0.44705161002749    0.57712359055203    6.33367561366019
H         1.45040525996585   -0.69346706467947    6.63941541285249
O         0.47147185889417   -0.26828580514494   -5.74938514072765
H        -0.81180800669541   -2.25445703582190   -4.24313832917182
H         0.92317362129664   -2.54750903515598   -4.26740300991275
Zn        2.88373684945926    0.20309269606650   -0.71498943834283
N         3.09766583323630   -1.75025714831221   -1.25430684946797
N         3.42209265142890    0.81596995170856   -2.51654462780603
N         3.24732818903240    2.17445765016534    0.06410469579041
N         2.65492416068479   -0.47366672318782    1.16027411882064
C         2.99069753054880   -2.86663132890583   -0.47834836261602
C         3.29993548489627   -2.17191774831537   -2.52400721669853
C         3.47922073869471    0.03161887037405   -3.63877780490961
C         3.51721078481516    2.09953510249439   -2.92593919216705
C         3.45939925021311    3.23585740317065   -0.72794303446240
C         3.23430059602265    2.56940562992566    1.35555429159110
C         2.76854754436606    0.34177121509527    2.21589948751350
C         2.67573753422896   -1.75682464296790    1.69181954792905
C         3.13812420965437   -4.03626589034031   -1.29475780760750
H         3.10707178639824   -5.04648160847288   -0.93243088341413
C         3.32184120340690   -3.60531353866511   -2.56832251499641
H         3.47344000568354   -4.19220134546794   -3.45453465363326
C         3.60377743658690    0.87316550836109   -4.81156507405351
C         3.63223539894909    0.45099882840610   -6.25022212212221
C         3.62353833332728    2.15214650884134   -4.35503480915907
H         3.69744828134941    3.04876223745744   -4.93902382045614
C         3.58042958821509    4.52018842617263    0.06393692198388
H         2.75149914801954    5.18791344476177   -0.17601453824661
C         3.52847153804314    4.03901405426889    1.51206143552557
C         2.75146570527682   -0.37146215849801    3.45173311332801
C         2.82313319666031    0.58982012579018    4.53485999424631
C         2.68948514687948   -1.70725212128998    3.11991004024160
H         2.68886150968616   -2.56003678468866    3.77084422971324
C         3.45320065568226   -1.34520338075152   -3.63756968223167
H         3.56593790391090   -1.84484367077498   -4.58977682654630
C         3.55544906659553    3.22108373692120   -2.09681361584184
H         3.69028589577481    4.17346345134675   -2.59021158330973
C         3.00020406118482    1.70607462202681    2.38901092687000
C         3.04923334296432    1.96244294636001    3.87536344540366
C         2.79342281644754   -2.88524132438290    0.89706488911228
H         2.78515705310692   -3.84839850284318    1.38756832660041
H         4.50790352564216    5.03817007753105   -0.18028766640624
H         4.47944654103432    4.17932785332107    2.03018452653469
H         2.75101745619809    4.52730552446566    2.09963186442989
O         2.63562291179350    1.08740616704180   -7.00917032806509
H         3.54655315184507   -0.64054779323351   -6.33537473489220
H         4.58526419101407    0.75486586895103   -6.69844393318390
H         1.76868511442240    0.77200154212766   -6.70215498209363
O         2.70498863432176    0.41165440163984    5.72950621898399
H         2.28372741275949    2.66647815119612    4.20718414020123
H         4.01653683819456    2.36022233318076    4.19425048936487
H        -1.35941399029719   -0.90509418662775    6.69308295815163
==> mol3_dimer_GFN2-xTB_270.0_opt.xyz <==
92

Zn        0.32543251176789    0.80917540207207    0.24329681406852
N        -0.20442379615461    2.66590989734277    0.87465089747893
N         0.04354216574996    0.05454594984195    2.05326757218168
N         0.38100515621134   -1.25834526460149   -0.55321663371575
N        -0.00841887741577    1.43925539870099   -1.59518420090664
C        -0.35153598116776    3.78775260376640    0.11851653030684
C        -0.27403332493053    3.04751822275193    2.16985008410649
C        -0.07656288247603    0.80556365290848    3.19397637920697
C         0.09201035976314   -1.23901013078883    2.43436859828564
C         0.27376359725929   -2.34871526881729    0.22854858232449
C         0.27476690889345   -1.63200323730429   -1.85641818982633
C         0.05844459221799    0.65219268866182   -2.66213343802193
C        -0.19822136654483    2.71466947484304   -2.08776836927635
C        -0.51983609955790    4.92631080596662    0.97552778148830
H        -0.67463668891174    5.93358471272697    0.63652379851898
C        -0.46770011497078    4.46567147290476    2.25368207320953
H        -0.56051104318983    5.02353842681507    3.16615607311541
C        -0.09184518431959   -0.06949608398855    4.34536040474435
C        -0.18528985321049    0.37012203290731    5.77151175673510
C        -0.00493933195796   -1.33558542688427    3.86260288281234
H         0.01143355838144   -2.25778878680584    4.41260823520725
C         0.17142072907174   -3.62472106684738   -0.57786562266073
H        -0.75201285447846   -4.15105333669548   -0.33024008871495
C         0.18801341681631   -3.12717169792460   -2.02156381067827
C        -0.08752403225643    1.37984841477766   -3.88547131843667
C        -0.03656216061848    0.43785560034072   -4.99681090578452
C        -0.24349106083022    2.69399396777576   -3.52285331532093
H        -0.39071806129305    3.55257865936473   -4.14894769438501
C        -0.20644291921290    2.17597518381572    3.25620000061250
H        -0.28670060481882    2.62118503440748    4.23785531773240
C         0.18211047524428   -2.35211867702005    1.59653529408120
H         0.13167584231920   -3.31824647532701    2.07976832801654
C         0.16663944795382   -0.72538477193170   -2.86990402847143
C         0.06013709907847   -0.96334582082958   -4.35558452927528
C        -0.35415650593468    3.82178333174987   -1.27195595991664
H        -0.50279032035692    4.78154472375897   -1.74714286653477
H         1.00432021538794   -4.29205471921750   -0.35551910934450
H         1.04215179208363   -3.50419208224772   -2.58516121325337
H        -0.71709913788438   -3.39504944955871   -2.56945110563559
O        -0.09838092872378   -0.69024438009964    6.69060271639421
H        -1.11828818954304    0.93787252113178    5.92170504163523
H         0.65186077144024    1.03408227150637    6.01278599891074
H        -0.81523234186498   -1.30972891953253    6.51519703069060
O        -0.06281536293890    0.65097182947750   -6.18453917993813
H        -0.83555080010607   -1.53380858581438   -4.61669059631446
H         0.91827855503228   -1.50338709433421   -4.75909008318495
Zn        2.81661574891789   -0.49765628581937   -0.29698247328982
N         3.07073337721368    0.19059113185576   -2.19406092788616
N         2.65855820169093    1.37235866050154    0.41018709216196
N         3.11574159850100   -1.21355059510056    1.72416488855154
N         3.35755413402985   -2.26788286280370   -0.97313184761892
C         3.28159295963302   -0.54833485120167   -3.32246976769247
C         2.96241043584095    1.48033682470878   -2.58678902636299
C         2.71441917912483    2.52022117576809   -0.35548620559110
C         2.76659166132719    1.76908428314881    1.71011728580051
C         3.09038551145530   -0.42730150290977    2.80739882120385
C         3.31634711079179   -2.49840967824286    2.10490390205517
C         3.49251673321097   -3.32091488755066   -0.17511309055401
C         3.53853195134373   -2.74717034815631   -2.25387746505377
C         3.28546533341913    0.31428379761503   -4.46973316622342
H         3.42497117617947   -0.00912489281206   -5.48321398210531
C         3.09131449764279    1.57572247698195   -4.01242394672425
H         3.03582118786351    2.48656989620024   -4.57607705981678
C         2.76654452995634    3.67178821619504    0.51030420491166
C         2.80807804709821    5.10201789758882    0.07630552026078
C         2.79905592017809    3.19653997460857    1.78429871022013
H         2.86832801454415    3.76361213557153    2.69262439642605
C         3.33263828387688   -1.20148238526772    4.08384684160657
H         2.54456968360688   -1.01592269655931    4.81251289328972
C         3.37599882489222   -2.64963784438655    3.60281280832012
C         3.74923817345236   -4.52419003546576   -0.90128001176781
C         3.87566187342474   -5.62064849455022    0.04961785205563
C         3.78002810043190   -4.16009479858890   -2.22827161664015
H         3.95544191775529   -4.77486265896266   -3.08984408160354
C         2.80439613115842    2.56829197271423   -1.72947152379052
H         2.81216147805926    3.54580811990444   -2.19017533938672
C         2.92275181589954    0.93697613076672    2.81617359229637
H         2.96850362881874    1.42831930634093    3.77788113447979
C         3.47055431779485   -3.51506376476097    1.20793947349726
C         3.70987080069889   -4.98541405157126    1.45005149728558
C         3.49215202130996   -1.91988647398606   -3.36560070581346
H         3.65324542813237   -2.36821910660815   -4.33628403850459
H         4.27957550909714   -0.88916757528705    4.52860114147700
H         4.28145056698909   -3.17595980390950    3.90577212851099
H         2.52091804993715   -3.22817554298818    3.95698590619885
O         2.50689032535870    6.00057807815842    1.11209233001282
H         2.12467767475279    5.24933046137954   -0.77491771792776
H         3.82048316631168    5.36144721782417   -0.25448056087677
H         1.64177268265511    5.76470709038409    1.47491539160312
O         4.05849343441707   -6.79707312417554   -0.15288571677423
H         2.88114061363477   -5.46605330259826    1.97562683311486
H         4.61284245174032   -5.16984312080581    2.03668008880922

==> mol3_dimer_GFN2-xTB_90.0_opt.xyz <==
92

Zn        0.25813223967452    0.70749910699875    0.41858596389167
N        -0.22694944591035    2.59327617464277    0.97596508301985
N        -0.06748471563431    0.01877995395153    2.24414680613377
N         0.31225216820604   -1.38087774173571   -0.31298983878399
N         0.00375415523834    1.28466987348936   -1.44928952216206
C        -0.28944761460013    3.69915729956244    0.18302410342783
C        -0.29121706405229    3.02232229750607    2.25605477797925
C        -0.17898674790500    0.81028561026973    3.35794766657481
C        -0.01649620677828   -1.25970918242066    2.67097050910590
C         0.17420297710341   -2.44071049435421    0.50385656128503
C         0.22653802409447   -1.79810380001790   -1.60584037006607
C         0.07208541060989    0.46172319274974   -2.48845351167953
C        -0.14654684721017    2.54785133577817   -1.98542330854547
C        -0.39730479539256    4.87474965657108    1.00117645790453
H        -0.45143939724798    5.87882756417156    0.62817760423557
C        -0.39627360653359    4.45432505087519    2.28984866017093
H        -0.46020135171042    5.04623042341800    3.18246620368081
C        -0.19509259445903   -0.02491964515654    4.54029781248101
C        -0.29780082688124    0.46825035022463    5.94764532171133
C        -0.10471592547035   -1.30636046937031    4.10335447763577
H        -0.07020192922962   -2.20873442820075    4.68334669420069
C         0.07331619263837   -3.74346070617125   -0.26092444593573
H        -0.85877360258857   -4.25313251079278   -0.01126659780352
C         0.12057454341746   -3.29752767092966   -1.72080544011022
C        -0.03240237265656    1.15081963315765   -3.73597319643834
C         0.02840985562121    0.17576082689577   -4.81343675706334
C        -0.16325331782374    2.48275086082863   -3.41668725503529
H        -0.28110815302398    3.32364271120797   -4.07313186456012
C        -0.28130887148724    2.18501697208977    3.37093353461217
H        -0.35913538932388    2.66566162030012    4.33593179534318
C         0.06674291264132   -2.39993610894774    1.87034305889110
H         0.00980801489948   -3.34835115163812    2.38625967806906
C         0.15516152698693   -0.92529068808313   -2.64914283127707
C         0.07096741320887   -1.20794481125212   -4.12841768664639
C        -0.27514747276332    3.68721373917841   -1.20512747176328
H        -0.37630521711219    4.63816265905590   -1.70938867893144
H         0.89912310100705   -4.40432941958522    0.00356773249520
H         0.97918206937542   -3.70271235816637   -2.25804954754866
H        -0.77955333015933   -3.57179928309708   -2.27393130208312
O        -0.26393032709462   -0.55596583966973    6.90874992248202
H        -1.21584246285468    1.07002637296892    6.05791650803512
H         0.55484784874311    1.11508788674233    6.18044587355710
H        -0.95901203907749   -1.19148186605102    6.70541099460020
O         0.05973005248767    0.35164114346592   -6.00987822660670
H        -0.83919644309847   -1.75521105766060   -4.38930515989934
H         0.91682619637881   -1.79296633405459   -4.49526225386049
Zn        2.75326033916751   -0.66037038930829   -0.13347091935851
N         2.99351900141139   -1.28100824763994    1.78735642695516
N         3.28957429647920   -2.43650298095698   -0.83458913394699
N         3.08465856202017    0.18934044356870   -2.10059663627885
N         2.57055111347677    1.19381663472194    0.60536485885396
C         2.90113255121080   -0.54862047585271    2.93316969777954
C         3.17093436711872   -2.57074808769999    2.16139704103525
C         3.42004768300635   -3.57570447202048   -0.08541461344529
C         3.46892928851393   -2.78733236539065   -2.12693839574913
C         3.33640882830863   -0.55473995528822   -3.18765823269003
C         3.08547901840650    1.49770048370926   -2.44223044607949
C         2.69746756463630    2.27993857303391   -0.16986986640324
C         2.65034190805054    1.67113491661909    1.90802424587897
C         3.01729780420255   -1.41387535761951    4.07162647931813
H         2.97243221877122   -1.09086865650207    5.09366838486284
C         3.17852427480481   -2.67202246287508    3.59161530976596
H         3.30265284965967   -3.58436952623946    4.14280918008637
C         3.66862929040107   -4.70016778747231   -0.96060285674333
C         3.85199757576622   -6.11761482490404   -0.52139456992433
C         3.69663469094755   -4.20097602636169   -2.22467142757447
H         3.88140166744059   -4.72712191941320   -3.14202764857049
C         3.49261088911188    0.28676083556737   -4.43447994917460
H         2.71368002287311    0.05278360085477   -5.16124095379705
C         3.37252744568333    1.71338054382799   -3.90482758445363
C         2.76260968598231    3.48305546508173    0.59238072283489
C         2.88626601324590    4.60912384442739   -0.32327652042304
C         2.72546718114510    3.09865186173936    1.91327051202571
H         2.78328084833069    3.71162447448951    2.79160981870897
C         3.35466373309581   -3.64244028271501    1.29043557028118
H         3.48549612453880   -4.61458804393231    1.74512235272265
C         3.47709157954776   -1.92024010822315   -3.21956878162868
H         3.66668641305685   -2.37022537409824   -4.18459970989580
C         2.89056774474367    2.49999720706103   -1.53347643061561
C         2.99675400716565    3.99131094202153   -1.73392569179805
C         2.75475646209756    0.83130812484009    3.00449453197439
H         2.78000972922435    1.28292599467761    3.98581701965304
H         4.45558852441412    0.09080751289372   -4.90732591650190
H         4.29306300167463    2.28642439910558   -4.03100380947373
H         2.56395090117050    2.27195407867001   -4.37727894685303
O         4.02565508077262   -7.02215173343000   -1.58166021136895
H         2.99540978315320   -6.42211133368555    0.10516398955883
H         4.75765632508756   -6.20342133033340    0.08830485744309
H         3.29596775202650   -6.91782826158090   -2.20241755143540
O         2.90156987056059    5.79328541952215   -0.08701061933288
H         2.20670953515356    4.38674360877374   -2.37468583127540
H         3.95172193506919    4.28069346914985   -2.18024102718863

==> mol3_dimer_GFN2-xTB_disp_0.0_opt.xyz <==
92

Zn        0.27122479793812    0.31220875960334    0.05953216833517
N         0.08693218407907    2.28345440399432    0.52027600667023
N        -0.01938682812166   -0.19674302950421    1.98530568669169
N         0.05086987939112   -1.76475663735027   -0.49353798854351
N         0.12285051125052    0.82526418932888   -1.82484927995994
C         0.13527284095334    3.33218771460746   -0.34265374325239
C         0.02064839243831    2.79682772999108    1.76830511666024
C        -0.02712678736119    0.67184965399166    3.03954865141685
C        -0.02570301460027   -1.44466604303547    2.49406167859269
C        -0.00264252039907   -2.76467350698197    0.39306121133803
C         0.07330369699968   -2.26306322521517   -1.74744597833971
C         0.13912731480488   -0.07085545454263   -2.79984948330375
C         0.17752634303251    2.05196940989633   -2.44185383751402
C         0.10578841642801    4.56505371785115    0.39626799864036
H         0.13407354917737    5.54444511036591   -0.04226186702467
C         0.03122684358468    4.23276284762138    1.70876801919458
H        -0.01280744021062    4.88385681001419    2.56136740592178
C        -0.02383267410888   -0.07347713443504    4.27629583793761
C         0.00218680276231    0.48696897839453    5.66080091392819
C        -0.02499557747801   -1.38981438652170    3.92551397432841
H        -0.02570183817167   -2.25493546206716    4.56451000536658
C        -0.02292779549976   -4.12406924343291   -0.28061054260731
H        -0.93452833107775   -4.66300566077805   -0.01810482974259
C         0.04166789320718   -3.77291541601581   -1.76631697892191
C         0.19240750779889    0.53616843264319   -4.09599270575288
C         0.20058830220691   -0.51825766231172   -5.10002727831377
C         0.21772359136813    1.89067774103274   -3.87050085105668
H         0.26001750975187    2.69174121497992   -4.58302993578081
C        -0.03076373138513    2.05011776415542    2.94284123403987
H        -0.06875073204856    2.61311629127932    3.86502221850709
C        -0.03047440783289   -2.63580554733988    1.76030784562374
H        -0.06599118642883   -3.55046361932530    2.33787900292756
C         0.11571348487259   -1.46545108757554   -2.85679741631479
C         0.15117972884483   -1.85017999205018   -4.31564161270271
C         0.18527310585136    3.24041487003191   -1.73032674801792
H         0.22617668162409    4.16556248010665   -2.28833984433783
H         0.82591131884772   -4.72814229698959    0.04446241100908
H         0.93463464768473   -4.16727175892106   -2.25408285567050
H        -0.82593236930032   -4.13084110237380   -2.32252121730482
O         0.88092897613551   -0.22921286501998    6.52355566954197
H        -1.01050549654220    0.46994594219595    6.09502635197104
H         0.36249307273683    1.51596616878756    5.66156025618655
H         0.65182639928000   -1.16393088003856    6.46056761921039
O         0.23618511301286   -0.43512477083202   -6.30509942167258
H        -0.73104200484943   -2.41853070673445   -4.62056846124101
H         1.02742256919482   -2.45216715486783   -4.56834127588349
Zn        3.09269108207111    0.04853122504826    6.45600316618557
N         3.12186494971977    1.94381781979046    7.16494577581695
N         3.33755583179742   -0.71894946644846    8.25926596255075
N         3.31461700964546   -1.92746488677077    5.59541245244924
N         3.20095146002164    0.82816826985298    4.64290862829452
C         3.01602549101964    3.10418992784046    6.45675916490569
C         3.15190588672524    2.27661915526278    8.47121052452444
C         3.35090653488345   -0.00138689478587    9.42267677416306
C         3.42398145418239   -2.02282673179809    8.59117054166399
C         3.39253888582358   -3.04028588617220    6.33229758557811
C         3.32359836042392   -2.24549768758919    4.28028501831347
C         3.21226509373402    0.07493416228489    3.55459382369539
C         3.05305230576060    2.12525706925878    4.19994487902060
C         2.96639635827373    4.21653446074148    7.36633956788129
H         2.88290096090246    5.24549632603145    7.07282813610626
C         3.05586027839633    3.70335269251215    8.61784780367053
H         3.05693630532587    4.22761883094778    9.55426547497915
C         3.45961077788383   -0.91198885970206   10.54620074147461
C         3.49961833135369   -0.51153025534794   11.98538317631839
C         3.50141219057044   -2.16209570553920   10.02014491914103
H         3.59596859431864   -3.09810451797545   10.53723236804386
C         3.44537580916946   -4.28989786774787    5.47534773769367
H         2.61244001465136   -4.95365319988372    5.71249476986009
C         3.37514212640024   -3.73676411295518    4.05212669515499
C         3.04522127397474    0.84671454768087    2.35967757410357
C         2.85004029103904   -0.07296648118103    1.27159527262086
C         2.95270737219030    2.16027800432159    2.77450337269140
H         2.83818323576450    3.04523623222598    2.17964691202454
C         3.26351388041286    1.36983065138121    9.52694985488056
H         3.28417523139260    1.79207412397806   10.52189386884823
C         3.43616122431195   -3.10098796809966    7.70526116835867
H         3.50639781524566   -4.08404625204543    8.15005928074679
C         3.27927417943852   -1.29941828541359    3.29973006382783
C         3.22758288511837   -1.46675179421357    1.79960626523803
C         2.97435922938799    3.20309676731469    5.07352475321937
H         2.87250991202767    4.19013577160883    4.64462556496968
H         4.36924596782527   -4.83808707483200    5.66408040354485
H         4.24533956380056   -4.00424344151991    3.45178745748665
H         2.48543764020788   -4.06705604606330    3.51291590192446
O         3.52597742021257   -1.59944471821253   12.87513111639205
H         2.63910125339011    0.14273281766189   12.20591711544039
H         4.41353644676428    0.05651580518420   12.18975881230323
H         2.78592888642567   -2.18157969853769   12.67000370163433
O         2.37100619100370    0.13212990978498    0.16354194344165
H         2.49927817150586   -2.20876638619883    1.47058898981334
H         4.20257216109686   -1.74995371595876    1.39157548932234

==> mol3_dimer_GFN2-xTB_disp_180.0_opt.xyz <==
92

Zn        0.19777794298368    0.39241040962609    0.02956510661913
N         0.02911436636577    2.34878383717754    0.59028570790395
N         0.10555177323705   -0.21126819772603    1.91961522971184
N         0.13956910670524   -1.64187310197977   -0.63456614207058
N        -0.04973189436688    1.01317950564700   -1.82095754042334
C        -0.03185954282436    3.44500490676488   -0.21528858151990
C         0.02172277101037    2.79285811068266    1.86714152786659
C         0.06339814411530    0.59978238129721    3.01828103004429
C         0.16420058201115   -1.48355714514078    2.36143484478521
C         0.22805274619965   -2.68689914966202    0.19660194011867
C         0.11458884812458   -2.07285492583224   -1.91430537606454
C        -0.05547274287572    0.16946844089607   -2.84355248970725
C        -0.10490079012500    2.27143703165051   -2.37505750715379
C        -0.05293335857984    4.63295056448615    0.59144030593571
H        -0.09495338803438    5.63461099676568    0.20811849023812
C        -0.02062645096013    4.22791185060229    1.88604229822992
H        -0.03068930403272    4.83189462655563    2.77338365289188
C         0.08393643962330   -0.21269380112969    4.21389346193173
C         0.05668930198311    0.28042925551545    5.62319164593753
C         0.14519268195103   -1.50555154638231    3.79509008763321
H         0.18127355858351   -2.40376154250081    4.38400037699956
C         0.29610027048049   -4.00423796644438   -0.55041057063210
H        -0.52652414199909   -4.65485574011928   -0.25136042633147
C         0.20446709636935   -3.57631847651577   -2.01472161412820
C        -0.12507160014058    0.84322822298792   -4.10426387179694
C        -0.11490012193560   -0.15544154382366   -5.16428229094951
C        -0.15822278526805    2.18422493585861   -3.80839616509773
H        -0.20844403621033    3.02088404102377   -4.47803638383278
C         0.03314655005879    1.97928530513425    2.99822016404557
H         0.01149294879032    2.48982410932931    3.95041429575417
C         0.24179693293368   -2.63072545596541    1.56888661098174
H         0.30808641033597   -3.57070049186683    2.09939434202274
C         0.01354071846470   -1.21874713358522   -2.97620806635451
C        -0.02875634666428   -1.52555518817445   -4.45309669136382
C        -0.08990661925972    3.42349636833745   -1.60506597487814
H        -0.13779070347887    4.37509289309937   -2.11556365193109
H         1.22879982993803   -4.52352038969614   -0.32397523317323
H         1.07919144387660   -3.87001883518394   -2.59708847405469
H        -0.67723461988700   -3.97869521780740   -2.51581443191733
O         0.88445723859450   -0.48496386501394    6.48797831310411
H        -0.97553425016074    0.26655186281621    6.00879837147356
H         0.43555743676683    1.30142981871064    5.68300692301727
H         0.61322960576252   -1.40796106920053    6.41712287939713
O        -0.15827069166777   -0.00684347036747   -6.36241323836611
H        -0.89487921234091   -2.13204481453815   -4.72896780390181
H         0.86134509700041   -2.05815611759452   -4.79652231401860
Zn        3.11261245906102   -0.39138594687721    6.26781664781623
N         3.26512280514543   -2.34519691529476    5.69350499663722
N         3.20976959627768    0.22446101585224    4.38171918637925
N         3.18979571435104    1.63715411909969    6.94601711586790
N         3.35441879110213   -1.02787906082671    8.11394676438460
C         3.31318825808026   -3.44771796402401    6.49131660514466
C         3.27454523120286   -2.78013274373800    4.41352678400121
C         3.25083564960440   -0.57896269502736    3.27746071344021
C         3.15536156241648    1.50003476504938    3.94883002517717
C         3.10493052344951    2.68846048086278    6.12242315090864
C         3.22235975597337    2.05898765007873    8.22858476481222
C         3.37096705516280   -0.19128138389190    9.14224802711078
C         3.39547144307840   -2.29044054052796    8.65939866774167
C         3.32676587288686   -4.62999809441600    5.67611350043207
H         3.35790015884672   -5.63473213308041    6.05237155427071
C         3.30433208742207   -4.21532724156497    4.38438105872965
H         3.31302685043569   -4.81290158577941    3.49269165353628
C         3.23473513963000    0.24184333379149    2.08754172056073
C         3.26528614309225   -0.24071429951579    0.67459610820359
C         3.17493381692241    1.53192058334692    2.51541078572043
H         3.14160747900654    2.43413034633786    1.93243334255785
C         3.04898003654155    4.00101118486309    6.87883371419896
H         2.11808034551340    4.52728389067174    6.66126389231321
C         3.14598242425640    3.56243309298807    8.33964315774753
C         3.43370859669407   -0.87442977582448   10.39827294013656
C         3.43602786128054    0.11702866532198   11.46508055665199
C         3.45064967391451   -2.21367513349832   10.09326475117401
H         3.49146826210583   -3.05543986959623   10.75712137640097
C         3.27403836004048   -1.95870723170377    3.28818326174517
H         3.29639093602600   -2.46303616570052    2.33273233747045
C         3.08487094803438    2.64189399004471    4.74981131583851
H         3.02177695569101    3.58599829053582    4.22626451617720
C         3.31744577140719    1.19665294737811    9.28441554910331
C         3.36530732797345    1.49286929606113   10.76331186179140
C         3.36838864404415   -3.43683723365978    7.88133568567271
H         3.40551723772455   -4.39250630105375    8.38507092608118
H         3.87374308243907    4.64885355743398    6.57968714399270
H         4.03443495560830    3.95369618116702    8.83766018927153
H         2.27767276614669    3.85983435926929    8.92962803686229
O         2.42381240790271    0.51815598249793   -0.18286705317052
H         2.90228489527771   -1.26693909697352    0.60786531397916
H         4.29616943718597   -0.20777604577394    0.28658626340723
H         2.67922437674952    1.44501903021930   -0.10384076545416
O         3.47853903562844   -0.04026698079756   12.66212887416711
H         2.48215857626159    2.03378726152909   11.11163395665357
H         4.23905532641616    2.08698749052025   11.04205397074172
