# Supplementary material for: Theoretical Study of the Structure and Binding Energies of Dimers of Zn(II)-Porphyrin Derivatives
Source: J Phys Chem A. 2022 Oct 4;126(40):7102–9. doi: 10.1021/acs.jpca.2c03692 (PMC9574925; doi:10.1021/acs.jpca.2c03692)
Supplement: Supplementary file 1 — jp2c03692_si_001.zip [file jp2c03692_si_001.zip › SupplementaryInfo/mol3/mol3_dimer_dftbd4_opt_geoms.txt]

==> mol3_dimer_DFTBD4_0.0_opt.xyz <==
   92

   Zn      0.16903402      0.42598309     -0.54446701     11.48399689
    N     -0.09637206      2.37932080      0.16799064      5.29403186
    N      0.36194999     -0.31066421      1.34871527      5.27956684
    N     -0.04045808     -1.67544853     -1.30216322      5.27608337
    N     -0.35330527      1.08356551     -2.36903827      5.25507147
    C     -0.29818223      3.50487556     -0.59621497      3.82036323
    C      0.02503271      2.76091051      1.47483550      3.80677363
    C      0.32588077      0.47398123      2.50134242      3.85558192
    C      0.33985290     -1.63097838      1.73516887      3.79050712
    C      0.04538132     -2.76684667     -0.50030003      3.79980153
    C     -0.22682219     -2.04694593     -2.60813840      3.82710731
    C     -0.43887421      0.27737098     -3.44552780      3.84249016
    C     -0.50544075      2.38693087     -2.83245431      3.84204379
    C     -0.30191953      4.65682476      0.27839979      4.16815381
    H     -0.44296523      5.68491919     -0.03152548      0.90192693
    C     -0.10546657      4.19902536      1.55461272      4.16277990
    H     -0.05110363      4.79039225      2.46009248      0.90102894
    C      0.36256559     -0.40731424      3.65378903      4.06579054
    C      0.33941567      0.03971666      5.08894254      3.82655657
    C      0.36941661     -1.69592546      3.17381153      4.20228456
    H      0.38883952     -2.60929794      3.75584479      0.90365059
    C     -0.12974459     -4.04516736     -1.30280806      4.16354369
    H     -1.03040683     -4.58258998     -0.98600998      0.91540201
    C     -0.23612840     -3.55486938     -2.74771692      4.15584472
    C     -0.66707055      1.02050301     -4.64151201      4.12700665
    C     -0.80081665      0.04377807     -5.75236345      3.53340049
    C     -0.70931913      2.35495271     -4.26677797      4.12923163
    H     -0.86635513      3.21906867     -4.90123505      0.89395744
    C      0.21489681      1.86936337      2.55518126      4.16606879
    H      0.23679551      2.31526561      3.54822377      0.92703585
    C      0.23509661     -2.75655476      0.88282093      4.24350897
    H      0.25255818     -3.72504478      1.37685606      0.91895209
    C     -0.39124639     -1.12358755     -3.63587592      4.11796538
    C     -0.58536556     -1.37939934     -5.12111671      4.21693790
    C     -0.48175492      3.51496786     -1.99539707      4.15770603
    H     -0.62442203      4.48572497     -2.46618387      0.91946091
    H      0.70545821     -4.73667560     -1.14962726      0.92328809
    H      0.60437329     -3.89854101     -3.36365273      0.92237615
    H     -1.14425470     -3.90646947     -3.24796672      0.91548402
    O      0.49717125     -1.04582789      5.99467843      6.56813114
    H     -0.61266586      0.57239433      5.30911150      0.96394451
    H      1.14961689      0.75908583      5.29396862      0.94320175
    H     -0.09370847     -1.76725167      5.73823213      0.63516530
    O     -1.06072396      0.24421868     -6.92262265      6.43695478
    H     -1.44290528     -2.03038769     -5.33159597      0.90830966
    H      0.28525798     -1.86611411     -5.57911197      0.89989213
   Zn      2.99086932     -0.04638446      0.81862016     11.47566979
    N      3.14831852      1.96116501      1.38508154      5.29284278
    N      3.46719457     -0.71646720      2.63692879      5.26705054
    N      3.22455625     -2.09293429     -0.01457619      5.27113884
    N      2.66061473      0.63280508     -1.10504205      5.27400142
    C      3.00239834      3.08561259      0.60453119      3.81721355
    C      3.33779596      2.35957325      2.67962932      3.81218892
    C      3.55662080      0.08776315      3.76276347      3.85095723
    C      3.55668196     -2.02255452      3.03092936      3.78702286
    C      3.44529054     -3.16932370      0.78613179      3.80044315
    C      3.20635515     -2.46673679     -1.33142971      3.82352753
    C      2.76710562     -0.18051053     -2.18962736      3.84232669
    C      2.69736255      1.94505208     -1.60561398      3.84549633
    C      3.11404337      4.25044047      1.45297920      4.15481383
    H      3.03871453      5.27947655      1.12449074      0.90046177
    C      3.31499693      3.80372116      2.73240930      4.17517124
    H      3.44357737      4.40640504      3.62287848      0.90166929
    C      3.70660623     -0.77492045      4.92798816      4.05683408
    C      3.81548001     -0.33838304      6.36760953      3.81514866
    C      3.70110792     -2.06650225      4.46746624      4.19257833
    H      3.78619837     -2.96266181      5.06846362      0.88917285
    C      3.55302562     -4.44163587     -0.03761306      4.16241243
    H      2.72745686     -5.12621943      0.19085394      0.92053611
    C      3.49735769     -3.94385569     -1.48264665      4.15683659
    C      2.76434442      0.55941101     -3.40379686      4.13488319
    C      2.87898875     -0.40946257     -4.51908593      3.54271189
    C      2.71437071      1.90272888     -3.04543457      4.12633211
    H      2.73093794      2.76461490     -3.70130868      0.89272957
    C      3.51386257      1.48576507      3.77906921      4.17964618
    H      3.62432287      1.96272679      4.75163492      0.92353195
    C      3.55710857     -3.15248889      2.17673955      4.24401938
    H      3.69449323     -4.11516100      2.66303564      0.91660171
    C      2.96967052     -1.56860619     -2.36626018      4.11993784
    C      3.02978935     -1.82696415     -3.86148959      4.21719413
    C      2.80157365      3.08433293     -0.78968107      4.14423864
    H      2.77841525      4.05240119     -1.28619206      0.91881463
    H      4.47433153     -4.98826357      0.18532100      0.91579944
    H      4.44565927     -4.10296162     -2.00915584      0.91454708
    H      2.73071691     -4.44900473     -2.07997004      0.92284902
    O      3.08808854     -1.19660850      7.22480896      6.58057469
    H      3.46152382      0.71115550      6.47849632      0.98638342
    H      4.86945470     -0.34826948      6.69890816      0.94647654
    H      2.16824314     -1.25363925      6.90447047      0.61879446
    O      2.85425612     -0.21050544     -5.71901684      6.44269781
    H      2.23419932     -2.49889960     -4.20984109      0.91171620
    H      3.97338425     -2.29447984     -4.16902887      0.90564426

==> mol3_dimer_DFTBD4_180.0_opt.xyz <==
   92

   Zn      0.18121474     -0.15646518      0.72412963     11.47848382
    N      0.04968338      1.85604253      1.32046291      5.29439277
    N     -0.29138167     -0.82893410      2.54493920      5.27005382
    N     -0.09691367     -2.18521780     -0.12738488      5.27162692
    N      0.45382583      0.54875904     -1.18993802      5.27310255
    C      0.17922955      2.98712571      0.54603220      3.82288327
    C     -0.13159965      2.24234181      2.61845851      3.81381735
    C     -0.33295714     -0.03902672      3.68408859      3.84610648
    C     -0.38198206     -2.13933317      2.92502330      3.78764240
    C     -0.29760464     -3.26907205      0.66778520      3.79768654
    C     -0.05664224     -2.55430963     -1.44556035      3.81242279
    C      0.35250225     -0.25456646     -2.27928326      3.84062908
    C      0.45292247      1.86397836     -1.67770316      3.84589187
    C      0.06847600      4.14487896      1.40428648      4.16997088
    H      0.12455505      5.17766931      1.08253024      0.90343074
    C     -0.11547716      3.68657362      2.68305865      4.17667948
    H     -0.24392386      4.28233114      3.57821941      0.90014304
    C     -0.45533543     -0.91535894      4.84425338      4.05138856
    C     -0.48611855     -0.50305401      6.29972153      3.81716368
    C     -0.48364896     -2.19949632      4.36550927      4.18893933
    H     -0.55787036     -3.10501178      4.95421945      0.89068305
    C     -0.38318471     -4.53867734     -0.16104809      4.16210393
    H     -1.31126444     -5.08396734      0.03731169      0.91635198
    C     -0.28993150     -4.03967234     -1.60381229      4.15834971
    C      0.38898595      0.49444437     -3.48827702      4.14242706
    C      0.32498222     -0.46596009     -4.60330773      3.52556263
    C      0.45647066      1.83563297     -3.11757274      4.12370852
    H      0.46992897      2.70278892     -3.76654133      0.89176400
    C     -0.28516964      1.35804650      3.71410870      4.17470056
    H     -0.36987415      1.82500275      4.69379600      0.91840842
    C     -0.40510085     -3.26025126      2.05993099      4.24469983
    H     -0.53057602     -4.22728603      2.54080979      0.91558946
    C      0.16342360     -1.64204396     -2.47227972      4.12037004
    C      0.14453823     -1.88228279     -3.97314022      4.21087103
    C      0.36917431      2.99732874     -0.84958596      4.15114524
    H      0.40131378      3.96981647     -1.33720943      0.92070486
    H      0.43457782     -5.22432040      0.08837024      0.91704845
    H      0.52540446     -4.51167981     -2.16152648      0.91021440
    H     -1.20659444     -4.23739549     -2.17143293      0.91738313
    O      0.62996895     -1.01761276      7.00420940      6.57855063
    H     -0.52219188      0.60351221      6.38824817      0.98420771
    H      1.45254228     -0.63137974      6.64228999      0.61260195
    O      0.42186174     -0.25549731     -5.80777057      6.49254566
    H     -0.79346664     -2.33757818     -4.31563609      0.90446085
    H      0.94454480     -2.55623862     -4.30485570      0.90279236
   Zn      3.02194849      0.18759054     -0.73942736     11.47860033
    N      3.14881109     -1.83485318     -1.30607263      5.29488597
    N      3.49217057      0.83169056     -2.57074534      5.27007963
    N      3.30473389      2.22760029      0.08107623      5.27140051
    N      2.75191617     -0.49089347      1.18420242      5.27296878
    C      3.02107997     -2.95440127     -0.51470975      3.82275644
    C      3.32935531     -2.24055424     -2.59822715      3.81334636
    C      3.53031274      0.02471152     -3.69803591      3.84682878
    C      3.58200964      2.13621495     -2.97070557      3.78730743
    C      3.50609982      3.29934128     -0.73020844      3.79807287
    C      3.26378123      2.61608392      1.39358615      3.81290455
    C      2.85147580      0.32903703      2.26105873      3.84070761
    C      2.74995545     -1.79855933      1.69212774      3.84585996
    C      3.13189552     -4.12477486     -1.35552829      4.16980847
    H      3.07637033     -5.15265794     -1.01834210      0.90346020
    C      3.31421756     -3.68555812     -2.64124882      4.17700029
    H      3.44235257     -4.29457920     -3.52748972      0.90033095
    C      3.64884850      0.88369334     -4.87152280      4.05161503
    C      3.67776449      0.44949666     -6.32028342      3.81692605
    C      3.67853955      2.17485209     -4.41230017      4.18859524
    H      3.74987111      3.07103592     -5.01535583      0.88985104
    C      3.59527546      4.58079605      0.07993127      4.16219245
    H      2.78128931      5.26649266     -0.18123622      0.91735637
    C      3.49796599      4.10361982      1.52985690      4.15838283
    C      2.81006690     -0.40115938      3.48137069      4.14282617
    C      2.86693135      0.57713464      4.58121121      3.52572305
    C      2.74290182     -1.74794145      3.13143005      4.12368406
    H      2.72542459     -2.60473620      3.79389030      0.89118199
    C      3.48242556     -1.37263105     -3.70697808      4.17537876
    H      3.56652545     -1.85440536     -4.67956920      0.91917840
    C      3.61013444      3.26982951     -2.12227452      4.24467707
    H      3.73557901      4.22944087     -2.61779565      0.91554550
    C      3.04142121      1.71922266      2.43327191      4.11978281
    C      3.05535705      1.98262885      3.93022164      4.21067168
    C      2.83256318     -2.94418774      0.88114371      4.15107601
    H      2.80026847     -3.90930817      1.38309917      0.92040109
    H      4.52619487      5.11889077     -0.12481759      0.91618757
    H      4.41322482      4.30934369      2.09683914      0.91726629
    H      2.68155192      4.58466315      2.07826780      0.91043307
    O      2.60944715      1.02338128     -7.05141403      6.57826269
    H      3.64478220     -0.65838522     -6.39307356      0.98415397
    H      4.61875866      0.77372116     -6.79767312      0.95027649
    H      1.75966368      0.69781117     -6.69369373      0.61246992
    O      2.75662137      0.38637179      5.78782446      6.49224510
    H      2.25703108      2.66513852      4.24809276      0.90236142
    H      3.99404549      2.43916224      4.26933486      0.90452439
    H     -1.39515822     -0.89438457      6.78787491      0.95075351

==> mol3_dimer_DFTBD4_270.0_opt.xyz <==
   92

   Zn      0.35960296     -0.11398885      0.71615563     11.47895879
    N      0.09948171      1.88916917      1.30269575      5.29329890
    N     -0.21816887     -0.80356754      2.51603812      5.26926166
    N      0.03712326     -2.15064793     -0.14945387      5.27301071
    N      0.51965369      0.60050693     -1.21964342      5.27488505
    C      0.18586876      3.02374678      0.52953918      3.81673215
    C     -0.09201763      2.27206986      2.60195823      3.81007109
    C     -0.32687411     -0.01287100      3.64830663      3.85579391
    C     -0.36132556     -2.11079776      2.88717202      3.79266737
    C     -0.20645049     -3.23562281      0.63340305      3.79870934
    C      0.05376245     -2.51101713     -1.47058536      3.81559411
    C      0.40021698     -0.20219193     -2.30985501      3.84027237
    C      0.43616853      1.91559308     -1.70254221      3.84254700
    C      0.05084078      4.17833374      1.38853513      4.16575432
    H      0.07438498      5.21198514      1.06460738      0.90827595
    C     -0.11389998      3.71571639      2.66777152      4.17333178
    H     -0.25444771      4.30707791      3.56402095      0.90182237
    C     -0.54040113     -0.88399915      4.79517311      4.07183399
    C     -0.70646050     -0.42938644      6.21967182      3.82099659
    C     -0.56089317     -2.17086610      4.31779556      4.21107971
    H     -0.69435341     -3.07593656      4.89718376      0.89580372
    C     -0.32526365     -4.49621060     -0.20329476      4.16750615
    H     -1.27845459     -5.00306015     -0.02231172      0.91525143
    C     -0.19399864     -3.99204345     -1.64018279      4.15822783
    C      0.34307322      0.55157397     -3.51536861      4.13250854
    C      0.22734603     -0.40774369     -4.63862130      3.53883628
    C      0.37101257      1.89055963     -3.14259963      4.12763760
    H      0.31000119      2.76005968     -3.78570245      0.89404405
    C     -0.26667430      1.38510258      3.68963318      4.17857268
    H     -0.39491621      1.84555582      4.66782548      0.92602622
    C     -0.35140303     -3.23201075      2.02175308      4.24977576
    H     -0.52353762     -4.19648517      2.49306460      0.91537777
    C      0.24277608     -1.59339312     -2.49939287      4.11716182
    C      0.15270975     -1.83605304     -3.99637530      4.21612262
    C      0.33850519      3.04362158     -0.87140276      4.15466498
    H      0.31235082      4.01700465     -1.35753549      0.92114719
    H      0.45844408     -5.21746705      0.05171966      0.90457718
    H      0.62932678     -4.47190719     -2.17929151      0.90658831
    H     -1.09770926     -4.17689895     -2.23193062      0.91659765
    O     -1.01156011     -1.49728238      7.09333311      6.55284796
    H     -1.49614274      0.35468261      6.27822552      0.97172235
    H      0.22092890      0.04485561      6.58713570      0.94667288
    H     -1.73497622     -2.02090992      6.72504046      0.64456588
    O      0.20156255     -0.18955294     -5.83652368      6.45148697
    H     -0.77828418     -2.34005239     -4.28429876      0.90573100
    H      0.96642172     -2.46908637     -4.37253126      0.90545424
   Zn      3.07501298      0.44807602     -0.81907580     11.48985027
    N      3.48585833      1.03135721     -2.72930898      5.28135567
    N      3.25369963      2.25192703     -0.02405853      5.25640781
    N      2.77516528     -0.36891777      1.41792526      5.31037438
    N      3.20535457     -1.46856492     -1.33077189      5.24515737
    C      3.51267360      0.22500424     -3.83990828      3.82469639
    C      3.52194668      2.33507131     -3.12629196      3.81153472
    C      3.38667243      3.38039474     -0.82635619      3.85306612
    C      3.18548330      2.65857968      1.28244068      3.78148327
    C      2.94861109      0.45404809      2.49264662      3.78862872
    C      2.89783105     -1.68368000      1.81286572      3.81530639
    C      3.11621014     -2.53715505     -0.50888231      3.84290962
    C      3.36108599     -1.97089558     -2.62520430      3.85151699
    C      3.58682918      1.07377798     -5.01031881      4.14507745
    H      3.61346291      0.73305801     -6.03754536      0.89337690
    C      3.59177849      2.37187881     -4.57203121      4.16563817
    H      3.63250407      3.26542180     -5.18247978      0.89977591
    C      3.39696611      4.55207401      0.03801570      4.06884232
    C      3.50269461      5.98147368     -0.41633695      3.82248048
    C      3.28729311      4.09826148      1.32705013      4.19676171
    H      3.26833951      4.69904112      2.22752882      0.89415239
    C      3.05912041     -0.34193288      3.78069897      4.16164634
    H      2.24367818     -0.09609086      4.46982114      0.91321406
    C      3.00579310     -1.79857835      3.31666141      4.15714524
    C      3.22176780     -3.76023141     -1.23198154      4.14411482
    C      3.14184329     -4.86952861     -0.25542493      3.53963248
    C      3.36501684     -3.41304844     -2.57030433      4.13991387
    H      3.48511981     -4.07557309     -3.41898030      0.89362943
    C      3.49950258      3.42462425     -2.22376114      4.17864828
    H      3.56794453      4.41742871     -2.66511412      0.92394753
    C      3.07305747      1.84105893      2.43416935      4.23431481
    H      3.14627949      2.36275960      3.38548097      0.91656313
    C      2.99718769     -2.71752098      0.89297210      4.11775785
    C      3.07380135     -4.20983682      1.16330210      4.21657440
    C      3.48444290     -1.18206017     -3.78701091      4.15356282
    H      3.55640659     -1.71522912     -4.73289179      0.91558843
    H      3.98857428     -0.10891204      4.31062731      0.91702081
    H      3.89673048     -2.36496420      3.60830037      0.91815962
    H      2.14871738     -2.33634738      3.73779878      0.90758357
    O      3.20947934      6.89200134      0.62495651      6.55266941
    H      2.82246566      6.15481801     -1.28215667      0.97573992
    H      4.52123590      6.20645534     -0.77838350      0.93982700
    H      2.42941788      6.59070826      1.10894764      0.64540673
    O      3.10740014     -6.07105162     -0.45874846      6.45787374
    H      2.21277711     -4.58265291      1.73173821      0.90757762
    H      3.96167714     -4.48337888      1.74839467      0.90368886

==> mol3_dimer_DFTBD4_90.0_opt.xyz <==
   92

   Zn      0.09243758      0.81125267      0.45732785     11.49039177
    N     -0.33334720      2.72883062      1.03077265      5.28296223
    N     -0.11373386      0.03201266      2.27085139      5.25825023
    N      0.35317575     -1.41641419     -0.34376846      5.30938756
    N     -0.06080247      1.32329173     -1.46306861      5.24710786
    C     -0.36263159      3.83580650      0.21913568      3.82424598
    C     -0.37607229      3.13309601      2.33214264      3.81059245
    C     -0.24723268      0.84083403      3.39370461      3.85344965
    C     -0.03865290     -1.27101149      2.68597000      3.78154891
    C      0.19932952     -2.48794352      0.48548095      3.78902236
    C      0.24497359     -1.81927284     -1.65646506      3.81592181
    C      0.02644671      0.49554703     -2.52664719      3.84249424
    C     -0.21431036      2.61453173     -1.97255105      3.85041084
    C     -0.44245949      5.01054576      1.06171181      4.14514517
    H     -0.47154591      6.03588300      0.71551452      0.89358208
    C     -0.45036815      4.57892414      2.36169957      4.16556682
    H     -0.49567723      5.19356901      3.25214218      0.89990442
    C     -0.25588309     -0.01524665      4.57140727      4.06881575
    C     -0.37019874      0.45780220      5.99476981      3.82205651
    C     -0.14059732     -1.30703607      4.12661519      4.19860088
    H     -0.09120023     -2.20174792      4.73440214      0.89572989
    C      0.10783520     -3.78249502     -0.30384579      4.16241862
    H     -0.81481250     -4.32363152     -0.06912131      0.91821513
    C      0.15633456     -3.32560527     -1.76311140      4.15717207
    C     -0.07823648      1.21124674     -3.75421466      4.14410751
    C      0.00295606      0.22793507     -4.85712702      3.53936265
    C     -0.21972909      2.55180095     -3.41461866      4.14005924
    H     -0.33835968      3.39694979     -4.08193253      0.89386414
    C     -0.35994984      2.23841841      3.42810039      4.17909380
    H     -0.43310446      2.68667155      4.41747687      0.92472261
    C      0.07843644     -2.42556598      1.87295167      4.23502562
    H      0.01925887     -3.37565813      2.39861694      0.91728165
    C      0.14692527     -0.90726667     -2.69747269      4.11800990
    C      0.07887539     -1.18677380     -4.18852398      4.21678005
    C     -0.33599048      3.77910101     -1.18773269      4.15353426
    H     -0.40952086      4.72351822     -1.72333845      0.91609438
    H      0.93219144     -4.45904904     -0.05265185      0.91520459
    H      1.01929060     -3.73784994     -2.29882378      0.91186188
    H     -0.73044513     -3.63181516     -2.32849966      0.91916909
    O     -0.44127922     -0.61369636      6.91355619      6.55272734
    H     -1.25981171      1.11987515      6.10563259      0.97209488
    H      0.50409175      1.07314645      6.27062443      0.94419824
    H     -1.10376866     -1.25156609      6.61824172      0.64537185
    O      0.03240314      0.42286107     -6.06023751      6.45833799
    H     -0.80227919     -1.78140479     -4.46315043      0.90469246
    H      0.94715810     -1.74906197     -4.55415873      0.90770967
   Zn      2.82129369     -0.71433928     -0.12251298     11.47713645
    N      3.06306780     -1.32533365      1.86886299      5.29365377
    N      3.37282740     -2.50747215     -0.84035539      5.26823859
    N      3.11058419      0.17487092     -2.15293210      5.27322545
    N      2.62265574      1.21067693      0.61205127      5.27410123
    C      2.96173684     -0.56886446      3.01404760      3.81711276
    C      3.25215526     -2.62997717      2.23510168      3.81016841
    C      3.49761673     -3.64691032     -0.06260025      3.85586539
    C      3.52465855     -2.86071087     -2.15183380      3.79297183
    C      3.35484961     -0.59398172     -3.24793559      3.79911372
    C      3.09049111      1.50041896     -2.49684313      3.81600161
    C      2.74560196      2.31132813     -0.17741619      3.84097372
    C      2.71153293      1.67720730      1.93359522      3.84382156
    C      3.08501206     -1.44480180      4.15783147      4.15643022
    H      3.03897024     -1.13827064      5.19524158      0.89653558
    C      3.25762425     -2.71579901      3.67829203      4.17317776
    H      3.39031559     -3.62089064      4.25782762      0.90138533
    C      3.72891949     -4.78004411     -0.94660495      4.07236593
    C      3.92199784     -6.20561076     -0.50813300      3.82128008
    C      3.74231763     -4.28755552     -2.22834368      4.21256641
    H      3.91523862     -4.84960691     -3.13767471      0.89535430
    C      3.46617990      0.25834167     -4.49860198      4.16752613
    H      2.67877584      0.01069451     -5.21849457      0.90446397
    C      3.33484366      1.68869701     -3.97619307      4.15792359
    C      2.80720525      3.50637529      0.59133342      4.13263226
    C      2.92400879      4.64147823     -0.35350758      3.53867435
    C      2.77982121      3.11657879      1.92607471      4.12792837
    H      2.84466608      3.74864390      2.80335493      0.89419456
    C      3.43509815     -3.70489717      1.33511969      4.17892765
    H      3.56772210     -4.68790390      1.78389267      0.92561654
    C      3.50645624     -1.98150406     -3.26203688      4.24937014
    H      3.68366678     -2.43908448     -4.23216963      0.91506829
    C      2.90166823      2.51757685     -1.56632430      4.11712142
    C      2.99309253      4.01738982     -1.79024874      4.21616269
    C      2.80774956      0.83104742      3.05117717      4.15279217
    H      2.82888000      1.30432871      4.03094695      0.91998245
    H      4.41685762      0.08518914     -5.01272677      0.91481697
    H      4.23773511      2.28339386     -4.15560473      0.91656435
    H      2.51002460      2.23323179     -4.44737916      0.90734901
    O      3.92797056     -7.10777118     -1.59609304      6.55150638
    H      3.12630266     -6.48702260      0.22122471      0.97843414
    H      4.88027087     -6.32405554      0.02698208      0.93885315
    H      3.21582579     -6.88539789     -2.20924481      0.64678552
    O      2.95403527      5.83651686     -0.12028726      6.45202216
    H      2.17733131      4.40263883     -2.41521274      0.90579100
    H      3.92248549      4.31051223     -2.29412097      0.90571564

==> mol3_dimer_DFTBD4_disp_0.0_opt.xyz <==
   92

   Zn      0.35698982      0.34945951      0.02937135     11.44423175
    N      0.11906235      2.39107163      0.51718721      5.29300450
    N     -0.03611563     -0.19953889      1.95905403      5.28234421
    N      0.03566873     -1.78925139     -0.58592784      5.26995649
    N      0.13568424      0.88115043     -1.90617863      5.25117510
    C      0.14690242      3.44991983     -0.35518315      3.81744602
    C      0.03275831      2.88145865      1.79007622      3.81437876
    C     -0.03602484      0.68134505      3.02765287      3.84653797
    C     -0.03889202     -1.47355555      2.45293366      3.79218001
    C     -0.01591489     -2.80957542      0.30812065      3.80454805
    C      0.03882767     -2.26640881     -1.86669612      3.82009937
    C      0.11199076     -0.01523734     -2.91086239      3.83904757
    C      0.16783647      2.14033571     -2.49402032      3.83855755
    C      0.09082119      4.67784955      0.41078989      4.16501572
    H      0.09518450      5.68061335      0.00120526      0.90282230
    C      0.01953232      4.32803181      1.73314433      4.17769654
    H     -0.04516123      4.99594425      2.58353158      0.90445608
    C     -0.03142570     -0.08996547      4.25778389      4.08395111
    C     -0.00424166      0.46368346      5.65388564      3.84817830
    C     -0.03659000     -1.41806678      3.89436806      4.21837948
    H     -0.03094211     -2.27901378      4.55421020      0.91613225
    C     -0.04573068     -4.15355713     -0.40276693      4.16277787
    H     -0.94210494     -4.72377218     -0.13685672      0.91882481
    C     -0.01355628     -3.78003746     -1.88653606      4.15633613
    C      0.11950385      0.62525465     -4.18745208      4.13742662
    C      0.08790795     -0.43843057     -5.21855265      3.53711101
    C      0.15598246      1.98905950     -3.93580227      4.13064086
    H      0.17024487      2.79812528     -4.65663528      0.89620793
    C     -0.02849685      2.08353459      2.95335891      4.17141985
    H     -0.06030445      2.61929795      3.90097282      0.93042404
    C     -0.03917261     -2.67671952      1.69696502      4.25958494
    H     -0.06630734     -3.59786032      2.27475139      0.92289857
    C      0.07346735     -1.42755082     -2.97800480      4.11698973
    C      0.06387272     -1.80663585     -4.44921385      4.21591936
    C      0.18416632      3.34022323     -1.76219928      4.15400559
    H      0.20178873      4.26884086     -2.32978521      0.92211056
    H      0.80838661     -4.77541748     -0.11240989      0.92347662
    H      0.85500251     -4.20096954     -2.40500376      0.91916291
    H     -0.89544262     -4.14103192     -2.42724799      0.91889907
    O      0.81107509     -0.34383696      6.51821911      6.45536821
    H     -1.02579325      0.51282763      6.08699711      0.95615389
    H      0.40590748      1.48216921      5.68251504      0.93573798
    H      0.65507702     -1.27948041      6.32349002      0.64047932
    O      0.08003337     -0.33384485     -6.43218506      6.45267176
    H     -0.82230243     -2.39004796     -4.73024074      0.90882896
    H      0.92894329     -2.41959517     -4.73323276      0.90746638
   Zn      3.01471956      0.03157221      6.52451512     11.48490498
    N      3.06635036      2.01159988      7.21629928      5.28808276
    N      3.35909038     -0.72155021      8.36246532      5.26820311
    N      3.36749646     -2.02524085      5.65896869      5.29379144
    N      3.25012602      0.77892229      4.64872298      5.25847006
    C      2.97582993      3.16031466      6.46388053      3.82676508
    C      3.09539178      2.35617737      8.53405468      3.80601905
    C      3.35123250      0.04124764      9.51846102      3.84502886
    C      3.47207455     -2.03736970      8.71245612      3.78616668
    C      3.44505773     -3.13320933      6.43564829      3.80003743
    C      3.37616629     -2.36076198      4.32993841      3.82139002
    C      3.27981231     -0.00345755      3.55402941      3.83727473
    C      3.08635280      2.08841517      4.19835462      3.84862873
    C      2.92329095      4.29196106      7.36687201      4.16166141
    H      2.85335544      5.33228842      7.07354633      0.90161092
    C      3.00203027      3.79808922      8.64137485      4.16978679
    H      3.00093553      4.36716438      9.56291539      0.90128182
    C      3.48618362     -0.85846085     10.65958388      4.06659238
    C      3.53608269     -0.44097207     12.10355751      3.82251781
    C      3.55549829     -2.13083727     10.15504563      4.20487372
    H      3.67372906     -3.04716315     10.72019254      0.89679803
    C      3.49363014     -4.39172767      5.58353107      4.16372628
    H      2.66129277     -5.06350495      5.81984173      0.92108410
    C      3.42659579     -3.86305321      4.14826397      4.15729927
    C      3.13159538      0.76083906      2.35828460      4.15011586
    C      2.97882466     -0.18951397      1.26093161      3.52572535
    C      3.01489079      2.09250643      2.75999468      4.12473442
    H      2.88636169      2.96616043      2.13253487      0.88938862
    C      3.22300749      1.43291968      9.60123781      4.17482708
    H      3.23424299      1.85841516     10.60350727      0.92683352
    C      3.49319673     -3.14809186      7.83299326      4.25322164
    H      3.57386690     -4.12412501      8.30518278      0.91665127
    C      3.34621320     -1.40222400      3.32610530      4.12329811
    C      3.29777493     -1.60349509      1.81947685      4.20762140
    C      2.96704560      3.20089709      5.05791054      4.15490211
    H      2.86592748      4.17808576      4.58940953      0.91911091
    H      4.40883174     -4.96237924      5.77215081      0.91442090
    H      4.29308013     -4.16498110      3.55042986      0.91717580
    H      2.54317101     -4.22603526      3.61012055      0.92068010
    O      3.46128017     -1.54446268     12.98469565      6.55316804
    H      2.71365241      0.27968698     12.31890233      0.97464575
    H      4.47608995      0.09492901     12.32270541      0.94050699
    H      2.75028174     -2.13525435     12.70475000      0.64599283
    O      2.54494927      0.01287594      0.11700034      6.44516315
    H      2.53987612     -2.33002789      1.50316160      0.90190885
    H      4.25367583     -1.96597945      1.41504743      0.90684969

==> mol3_dimer_DFTBD4_disp_180.0_opt.xyz <==
   92

   Zn      0.27118435      0.42689151     -0.00911534     11.48731197
    N      0.01369397      2.44923685      0.56784754      5.31016560
    N      0.07506432     -0.20869761      1.90064183      5.26793661
    N      0.13473417     -1.68688284     -0.71164043      5.26969771
    N     -0.07630267      1.03644906     -1.91058771      5.25809383
    C     -0.05956408      3.54489529     -0.25750201      3.82308694
    C      0.00852990      2.88186814      1.86397193      3.81318094
    C      0.04578854      0.62708905      3.00397232      3.84286975
    C      0.12716334     -1.50209445      2.33834496      3.79084924
    C      0.19710714     -2.74289004      0.13895039      3.80669665
    C      0.10508334     -2.10907635     -2.01220729      3.82331171
    C     -0.07791335      0.18258513     -2.95286873      3.84073302
    C     -0.13838948      2.31914553     -2.44488031      3.84191332
    C     -0.08885178      4.73603379      0.56462457      4.16654273
    H     -0.14685021      5.75474035      0.20128816      0.90198474
    C     -0.04709819      4.32798158      1.87209737      4.17535466
    H     -0.06435289      4.95748846      2.75339868      0.90386291
    C      0.07077410     -0.19805157      4.20047899      4.07908983
    C      0.05829550      0.30222154      5.61694446      3.84758214
    C      0.11524758     -1.50697556      3.78202780      4.20502855
    H      0.15692047     -2.39422453      4.40366655      0.90901161
    C      0.24250210     -4.05403772     -0.62905575      4.16251090
    H     -0.59228688     -4.70596814     -0.35150839      0.91659935
    C      0.17755888     -3.61949252     -2.09544396      4.15642296
    C     -0.16004268      0.87433826     -4.19899602      4.13788660
    C     -0.14520949     -0.14391722     -5.27561176      3.53758751
    C     -0.19900279      2.22656974     -3.88955384      4.13283889
    H     -0.25912743      3.06396638     -4.57462396      0.89533722
    C      0.02665404      2.02983836      2.99102509      4.17385610
    H      0.01863126      2.52191531      3.96241811      0.92931113
    C      0.19924364     -2.66795685      1.53276888      4.25190541
    H      0.24463190     -3.61142523      2.07117727      0.91660445
    C      0.00095778     -1.22466518     -3.08236299      4.11769230
    C     -0.04434478     -1.54134421     -4.56767272      4.21609858
    C     -0.12347367      3.49023744     -1.66619294      4.16086266
    H     -0.17987151      4.43938245     -2.19572850      0.91998373
    H      1.15578595     -4.61484832     -0.40187778      0.92071725
    H      1.05384967     -3.94480855     -2.66723701      0.91915455
    H     -0.69462266     -4.03145809     -2.61466548      0.91704889
    O      0.80882196     -0.55674552      6.48367361      6.45396482
    H     -0.97909768      0.37442162      6.00751853      0.95733654
    H      0.50077000      1.30494895      5.69731559      0.93705865
    H      0.55778333     -1.47833430      6.32396530      0.63958656
    O     -0.19356930      0.01200053     -6.48247761      6.45068462
    H     -0.90124698     -2.17105784     -4.83930730      0.90679512
    H      0.84636078     -2.08209530     -4.91209763      0.90785726
   Zn      3.04255783     -0.42615325      6.30791729     11.48729706
    N      3.29408811     -2.44778089      5.72581269      5.31004708
    N      3.24122764      0.21379876      4.39980542      5.26790916
    N      3.18605296      1.68514922      7.01603114      5.26959373
    N      3.38745102     -1.04209373      8.20796075      5.25824309
    C      3.36299643     -3.54591025      6.54824974      3.82308195
    C      3.30000826     -2.87692679      4.42852196      3.81312194
    C      3.26957815     -0.61912994      3.29431179      3.84283300
    C      3.19153512      1.50843385      3.96547223      3.79091953
    C      3.12603784      2.74355573      6.16824792      3.80669800
    C      3.21714630      2.10379174      8.31770003      3.82328115
    C      3.39180099     -0.19095372      9.25246144      3.84069928
    C      3.44431505     -2.32639435      8.73895725      3.84192664
    C      3.38985196     -4.73489879      5.72293214      4.16653791
    H      3.44425443     -5.75475599      6.08358284      0.90198523
    C      3.35138487     -4.32316092      4.41652342      4.17535131
    H      3.36806748     -4.95028813      3.53351475      0.90388379
    C      3.24650189      0.20912351      2.09994437      4.07908752
    C      3.25956989     -0.28738971      0.68213043      3.84759282
    C      3.20362997      1.51704577      2.52181328      4.20516394
    H      3.16388824      2.40595925      1.90241548      0.90907262
    C      3.08482008      4.05279631      6.93975148      4.16250982
    H      2.17303750      4.61684657      6.71458886      0.92070999
    C      3.14933197      3.61419404      8.40495123      4.15642846
    C      3.47055632     -0.88626249     10.49683318      4.13788128
    C      3.45895052      0.12923437     11.57608779      3.53759244
    C      3.50442149     -2.23782363     10.18390485      4.13285271
    H      3.56088684     -3.07723439     10.86681818      0.89533284
    C      3.28583294     -2.02194991      3.30368994      4.17368232
    H      3.29385249     -2.51161184      2.33108138      0.92928014
    C      3.12246387      2.67230735      4.77422520      4.25194550
    H      3.07913011      3.61733798      4.23838775      0.91664663
    C      3.31812235      1.21623193      9.38556743      4.11768585
    C      3.36392723      1.52887394     10.87172466      4.21610118
    C      3.42565326     -3.49534083      7.95714906      4.16095854
    H      3.47830932     -4.44611301      8.48413940      0.91996714
    H      3.92134007      4.70304513      6.66346557      0.91660564
    H      4.02311583      4.02210889      8.92468458      0.91704767
    H      2.27442077      3.94069274      8.97817459      0.91915288
    O      2.50425095      0.57044792     -0.18162926      6.45398153
    H      2.82161511     -1.29189373      0.59956422      0.93716107
    H      4.29687516     -0.35376180      0.29029448      0.95729547
    H      2.74922142      1.49295767     -0.01778337      0.63952164
    O      3.50588070     -0.03002200     12.78257361      6.45067640
    H      2.47519733      2.07224545     11.21712157      0.90786104
    H      4.22318269      2.15447464     11.14542480      0.90678852
