# Supplementary material for: Theoretical Study of the Structure and Binding Energies of Dimers of Zn(II)-Porphyrin Derivatives
Source: J Phys Chem A. 2022 Oct 4;126(40):7102–9. doi: 10.1021/acs.jpca.2c03692 (PMC9574925; doi:10.1021/acs.jpca.2c03692)
Supplement: Supplementary file 1 — jp2c03692_si_001.zip [file jp2c03692_si_001.zip › SupplementaryInfo/mol3/mol3_dimer_b97m-rv_opt_geoms.txt]

==> mol3_dimer_B97M-rV_def2-TZVP_0.0_opt.xyz <==
92

Zn    0.0122039073475863   0.3695210023766048  -0.5201374446142315
N    -0.1790070766477128   2.2896678094047438   0.1683379957304631
N     0.2386615620538751  -0.3305090975469145   1.3321827075696162
N    -0.0920711250487784  -1.6563346649561843  -1.2782919437862750
N    -0.3759797823973515   1.0441551965201306  -2.3297702792195070
C    -0.3778883406954234   3.4161531177627928  -0.5797330296793930
C    -0.0734771073989838   2.6860877604574438   1.4588123663435448
C     0.2392161342993450   0.4387548429719798   2.4794132275005936
C     0.2532731628929655  -1.6317878306578399   1.7276842207448582
C    -0.0192153298948510  -2.7401109910764991  -0.4897085546613380
C    -0.2300332872913375  -2.0286956890355228  -2.5806838002179551
C    -0.4400912846930616   0.2625535699718132  -3.4021159735029496
C    -0.5264579059490736   2.3347570910610780  -2.8023737827584974
C    -0.3986488872116662   4.5594993240099200   0.2784753091259097
H    -0.5392621393565610   5.5746761537803611  -0.0455463408789697
C    -0.2109888666253567   4.1059195995884501   1.5472862127860740
H    -0.1618654259103770   4.6750285295422156   2.4582403899547538
C     0.3182845369642012  -0.4243291582258419   3.6241233131325159
C     0.3448260735384372   0.0347688601155108   5.0349934193420900
C     0.3262979978562678  -1.6999979789429012   3.1540725749874587
H     0.3960437875038502  -2.6128030764341053   3.7191778547175254
C    -0.2076100629398375  -4.0066554620591122  -1.2854851282074240
H    -1.1724533401385748  -4.4500219692765270  -1.0386127956017419
C    -0.1670521714097991  -3.5199581668515068  -2.7304461455181595
C    -0.6332949267334402   0.9942326971492971  -4.5941633636394403
C    -0.7278195805893585   0.0441825250310237  -5.6993118455261751
C    -0.6885738631154261   2.3179317709444773  -4.2234689190117169
H    -0.8329478068640473   3.1891964893589946  -4.8368755952937059
C     0.1230752826113787   1.8113683803605607   2.5287832413370195
H     0.1670111232942530   2.2620758310545694   3.5091986390653549
C     0.1530754967317291  -2.7337937020359044   0.8783878135643473
H     0.1818569191609000  -3.7009008862744874   1.3591650634944992
C    -0.3765802778498176  -1.1226391938380771  -3.5939485592439318
C    -0.5225458919338917  -1.3585676483713907  -5.0750263222711265
C    -0.5307607451289057   3.4381056749182042  -1.9627639952993272
H    -0.6702230359397050   4.4066429835007233  -2.4187274483966652
H     0.5468683636854536  -4.7551259409352387  -1.0535648722074822
H     0.7611283316449841  -3.8032977511944694  -3.2312999123772945
H    -0.9775034725999254  -3.9048595468587566  -3.3451238251957989
O     0.5075184498818168  -1.0193011583842768   5.9689972325317315
H    -0.5588336971663324   0.6093598007545267   5.2633714406255203
H     1.1897409694247560   0.7031460411571917   5.1964334611416358
H    -0.2207385102335127  -1.6354034114578970   5.8552921458422311
O    -0.9447853767242033   0.2411776574268288  -6.8679899921174963
H    -1.3685575755800345  -1.9956543521092081  -5.3373398742522209
H     0.3621993426958290  -1.8044585249538472  -5.5344078267088461
Zn    3.1359635156996184  -0.0309189225692471   0.7669498391114267
N     3.2349717199897374   1.9218556891005762   1.3759334323074215
N     3.5268642740952059  -0.6921528003369588   2.5827649173615477
N     3.3098339449251446  -2.0359898808289052  -0.0247247170609468
N     2.8409395746628827   0.6412805687109754  -1.0827653647098527
C     3.0962092615136361   3.0469571810318690   0.6126715906792978
C     3.4117541412947503   2.3298897254022592   2.6546224806408580
C     3.6072590378035323   0.0846232736348702   3.7160457038237835
C     3.6037217679138949  -1.9832239885557019   2.9810841801428349
C     3.4675530002542359  -3.1107483672117500   0.7644595178751477
C     3.2625114976137675  -2.4152601083176837  -1.3299465888568966
C     2.8716370367526420  -0.1497866777543808  -2.1587469131304760
C     2.8071312103002648   1.9396799498928103  -1.5831334349547364
C     3.1964206483546764   4.2029729839637016   1.4479451757140265
H     3.1220160540385988   5.2194676494075978   1.1074816356399406
C     3.3910789178186458   3.7582605614333926   2.7187691553309072
H     3.5157560160849095   4.3397576905566426   3.6150303830451369
C     3.7282383041574452  -0.7704460267456600   4.8696800474078019
C     3.8090389474409214  -0.3498255202610097   6.2949603168213839
C     3.7212004267685304  -2.0465986918232475   4.4034315183342221
H     3.7827841300139973  -2.9492813006391225   4.9845093547669430
C     3.4508100982652978  -4.3848114080793419  -0.0373218817597881
H     2.5226835397727800  -4.9237207884244700   0.1624748798411865
C     3.5180448458938605  -3.8875363265883238  -1.4783850132363028
C     2.7876985025389280   0.5790448565545888  -3.3623951899955840
C     2.7961697954472013  -0.3711924878377059  -4.4659876374526135
C     2.7456219898135545   1.9105346289565373  -3.0066307319647088
H     2.6980601133112567   2.7786914684731476  -3.6391468123823736
C     3.5699019396663831   1.4632497312346220   3.7399339006931807
H     3.6727909413661197   1.9318850662769365   4.7069216692012859
C     3.5846903615477288  -3.0933814320725346   2.1359574416242166
H     3.6802708340845562  -4.0547408556041686   2.6185170481512605
C     3.0428847332528806  -1.5250887380308711  -2.3426613567738661
C     3.0245656337284759  -1.7625896415376623  -3.8285021794383804
C     2.9000363081825071   3.0552400114486566  -0.7631766047196022
H     2.8421577968957523   4.0228816574336506  -1.2379498100795525
H     4.2646622978598447  -5.0512590498981496   0.2353908094547743
H     4.5036456378000507  -4.0504067313501206  -1.9165595810322578
H     2.8011333764417090  -4.3666429098816906  -2.1425562423804201
O     3.1884219449738791  -1.2680472625181580   7.1644216491786201
H     3.3968368879917370   0.6577162238100952   6.4187421052168965
H     4.8502925709334557  -0.2912670365696256   6.6109184176985964
H     2.2629976917222501  -1.3210407325912843   6.8942527344057574
O     2.6429416881169394  -0.1881080787556101  -5.6502276496261681
H     2.2387949049896076  -2.4420357289855374  -4.1628694490888787
H     3.9632110603098152  -2.1703793293247227  -4.2095179876950457

==> mol3_dimer_B97M-rV_def2-TZVP_180.0_opt.xyz <==
92 

Zn    0.0178491389048923  -0.1262557107553456   0.6302722950463776
N     0.0016351916956754   1.8264348682823808   1.2725915467508440
N    -0.3739166100267003  -0.7965446183991627   2.4405879818165412
N    -0.2235644680943700  -2.1030887183956231  -0.1924943471943924
N     0.3192568617701263   0.5749046131729895  -1.2064650111243491
C     0.1681282437542517   2.9595165060340944   0.5269196044211472
C    -0.1395970808251932   2.2153382017574894   2.5617361105637655
C    -0.3826433848473689  -0.0412880139243011   3.5905389896752840
C    -0.4833758228636825  -2.0929895519706876   2.8180103311209770
C    -0.4114916656889456  -3.1868788966245862   0.5792411232613763
C    -0.1848169314055359  -2.4646352404846970  -1.5029616025789903
C     0.2686167802605728  -0.1986107735000395  -2.2924386131974490
C     0.4029188616688009   1.8783659948784399  -1.6873740373913573
C     0.1206518284191023   4.1029583191689616   1.3837777273113110
H     0.2044872260765461   5.1251649362209690   1.0599564998297537
C    -0.0641499667712963   3.6403964692820936   2.6518662618146398
H    -0.1603366679620571   4.2095422568442160   3.5597578582832616
C    -0.4873220343292551  -0.9120861641162805   4.7351117740258486
C    -0.4538900346748033  -0.5234340513114132   6.1741907773572251
C    -0.5512235568445807  -2.1773821172325754   4.2429795070347991
H    -0.6179413103480501  -3.0904051914863442   4.8076510951268068
C    -0.4280958018841407  -4.4461092318025850  -0.2452072086758427
H    -1.2593279643441466  -5.0955890897050180   0.0159688062242606
C    -0.4765506079527360  -3.9244863693247027  -1.6777215678434538
C     0.3870482694886531   0.5450870144941884  -3.4859118699364733
C     0.3750599922148340  -0.3877224301729243  -4.5957456388209419
C     0.4737935557184610   1.8695278542964879  -3.1099430413306339
H     0.5624971109735021   2.7454873933738004  -3.7269777603755507
C    -0.3002120190563672   1.3349436982645209   3.6357843662107943
H    -0.3542972943302680   1.7871580390483912   4.6137265263440268
C    -0.5204305081609001  -3.1871633490634732   1.9529878080266252
H    -0.6362968115623306  -4.1534190543250542   2.4209443619820461
C     0.0626422647774559  -1.5634677479793511  -2.5004318361974556
C     0.1053350548756988  -1.7801544819759090  -3.9896605970218402
C     0.3502694692338166   2.9840991295865051  -0.8515613209608592
H     0.4373246626332596   3.9561242430099810  -1.3138342237696155
H     0.4875445836302172  -5.0096313110527726  -0.0574751351882348
H     0.2410066208057015  -4.4006395504859972  -2.3414303367066216
H    -1.4639392411704504  -4.0548894974150285  -2.1230506957690563
O     0.4880176387715423  -1.2751095166709490   6.9064227294541434
H    -0.2677120459423970   0.5472084505422409   6.2751970158175814
H     1.3617496114386329  -0.9828641703558721   6.6104932146471853
O     0.5551196645417144  -0.1914742748843156  -5.7816695421601363
H    -0.8304693777993861  -2.1665132947648256  -4.3990169228039351
H     0.8904224422834623  -2.4687996359654378  -4.3064254711809475
Zn    3.1820772729933706   0.1594585625094231  -0.6512895333495378
N     3.1987770548150216  -1.7940995179890220  -1.2913747227982089
N     3.5730887373760911   0.8277031103107109  -2.4625765011617955
N     3.4239821853776014   2.1365343203004112   0.1691380721231079
N     2.8801205012994813  -0.5403984001081288   1.1861725164595280
C     3.0322149007654917  -2.9265117557925397  -0.5446173043267215
C     3.3402653324896709  -2.1843414797350396  -2.5800934289503550
C     3.5827019027885654   0.0710766180007265  -3.6115970085913442
C     3.6822454304351817   2.1237046040276755  -2.8415200172851867
C     3.6112658468922119   3.2196302735106657  -0.6037489492820166
C     3.3857767426579461   2.4993012543315807   1.4792830833378128
C     2.9313215270093158   0.2342751427339663   2.2712832450887483
C     2.7966763183089487  -1.8433253308971527   1.6685444699500698
C     3.0799245633166157  -4.0707815873961124  -1.4003443747232966
H     2.9961059845377669  -5.0926680376780329  -1.0755056761208939
C     3.2652227217848520  -3.6094908630701448  -2.6688109992548275
H     3.3617586117032934  -4.1795207237536340  -3.5761121270478555
C     3.6874596106640922   0.9405094648782075  -4.7571878469090558
C     3.6570664891642490   0.5493766774067950  -6.1956614714524472
C     3.7504329442078279   2.2064427109457241  -4.2666400554127932
H     3.8170143138877903   3.1187548941551357  -4.8324698891547344
C     3.6284229214565964   4.4795928017516244   0.2195921265078497
H     2.7127516156307769   5.0431015700093402   0.0320034377220022
C     3.6778959851583419   3.9592447331234677   1.6525515583393746
C     2.8132834953962926  -0.5080881343593633   3.4656709641109265
C     2.8272092039005092   0.4259373718460072   4.5744905821879156
C     2.7265398755844545  -1.8329913490877625   3.0911567999584948
H     2.6379992675385169  -2.7082842324756347   3.7091673336651438
C     3.5008306047848103  -1.3051752895806428  -3.6551541172944710
H     3.5554231357738098  -1.7586579154596649  -4.6324874794763229
C     3.7192557994522102   3.2187463251003035  -1.9775698134828703
H     3.8346549000500079   4.1846108971701499  -2.4464521903607399
C     3.1381672359421335   1.5992496191167644   2.4776590006263506
C     3.0963758699398602   1.8175929300880362   3.9665963658679879
C     2.8496067541815662  -2.9498653667360220   0.8338207942566455
H     2.7626243668377337  -3.9214751318598795   1.2969816254397302
H     4.4595857024829328   5.1287056740312744  -0.0427419021171527
H     4.6656010684282974   4.0899760361499382   2.0970607229988438
H     2.9608801338132102   4.4360408017308171   2.3163934273122644
O     2.7227013746708688   1.3050215713374529  -6.9332930025520270
H     3.4649735575175526  -0.5203616476969156  -6.2952585653461659
H     4.6282464916567454   0.7396137874774567  -6.6511855055802434
H     1.8462072908297131   1.0185470759811512  -6.6403195119546146
O     2.6493044123344647   0.2315614789124923   5.7611197783068517
H     2.3111362511252374   2.5062633325640182   4.2829962267365467
H     4.0322056311138423   2.2047959321177402   4.3750383105908819
H    -1.4220358051275055  -0.7203487420557191   6.6332840204794703
==> mol3_dimer_B97M-rV_def2-TZVP_270.0_opt.xyz <==
92

Zn    0.0398833806707523   0.7837372696366562   0.2346269300004696
N    -0.3249593144150653   2.6923223619121526   0.8725713447957752
N    -0.0862821120268901   0.0744722011396938   2.0773073669478910
N     0.1520274842435625  -1.2685812938821477  -0.5346243475333623
N    -0.1589445801692163   1.4209156164113905  -1.6190754749184790
C    -0.4741238968880684   3.8053471178418818   0.0972790372502995
C    -0.3961034452471023   3.0886705880560483   2.1638095716266670
C    -0.1650751634593339   0.8452822820541386   3.2146310435164902
C    -0.0046274319828539  -1.2175654482302722   2.4750938552028021
C     0.1413885166578761  -2.3525901522898969   0.2613208704266055
C     0.1401770933471034  -1.6529259827054719  -1.8422470456466580
C    -0.0828244083932357   0.6311579181113788  -2.6856296595699876
C    -0.3314364211594580   2.7016355770894434  -2.1154239497531373
C    -0.6488628566537396   4.9485264280958354   0.9399960535044684
H    -0.8083687632008646   5.9553247591945295   0.5962339681954878
C    -0.5951951561665970   4.5022978188383638   2.2283059477963132
H    -0.7046093095974711   5.0733274095019381   3.1334654669946738
C    -0.1071247387505144  -0.0109240136900579   4.3705533591967747
C    -0.1008778631180400   0.4283274292960671   5.7887901567899114
C    -0.0245198141436100  -1.2847454218152530   3.9052946454108759
H     0.0328268509514006  -2.1895982606596895   4.4845131772656606
C     0.1513678000970713  -3.6291629357267179  -0.5345596432057134
H    -0.7366943619152502  -4.2193652963604169  -0.3139804286010720
C     0.1911874619541871  -3.1444631771636860  -1.9821883557507911
C    -0.1947220013145097   1.3502061244089187  -3.8969313400648340
C    -0.0931025213626317   0.3986329995877719  -4.9987872569007408
C    -0.3533896392391992   2.6703914812423726  -3.5457804105886797
H    -0.4829425868959892   3.5310467869724693  -4.1775711880905178
C    -0.3071222681322702   2.2165215744350060   3.2519938010032026
H    -0.3726491732396927   2.6673145988673039   4.2308257057096110
C     0.0837370409607156  -2.3285096534937790   1.6375476456166653
H     0.0981971674019953  -3.2899212262816797   2.1305874908859495
C     0.0530606191186719  -0.7491167165145203  -2.8634041683593701
C     0.0340098924599107  -0.9985201502847552  -4.3472896953183602
C    -0.4743310278854443   3.8105076979090131  -1.2954978115497096
H    -0.6119308585141842   4.7668856328117668  -1.7773253960397493
H     1.0110118894054618  -4.2433348227561369  -0.2732150398053089
H     1.1007277392145143  -3.4493934924765131  -2.4973147257391668
H    -0.6434159320572475  -3.5107681666525536  -2.5783193662973507
O    -0.2858484513229241  -0.6357535662072590   6.6980263772302440
H    -0.8383602926105646   1.2221627259201751   5.9482490457069703
H     0.8692441977126119   0.8589111415197752   6.0416896796946791
H    -1.1556893915860644  -1.0070876607653989   6.5305434845287555
O    -0.0960720857575149   0.5965127293674937  -6.1894647885023781
H    -0.8056089826719559  -1.6169055961170253  -4.6720837450854500
H     0.9383011198270771  -1.4846945108283447  -4.7158848848949386
Zn    3.1614224281469063  -0.4648911454418755  -0.2787985258892520
N     3.2390786499613680   0.2285838170952821  -2.2052049425124980
N     2.9025400916717650   1.3701872067132121   0.4315487570277030
N     3.2637271798252532  -1.2430638660879796   1.7285594191100870
N     3.4988793091030290  -2.2741957255797902  -0.9866329991983012
C     3.4096214345033156  -0.5086493503682832  -3.3459098112395003
C     3.0963617359413216   1.5193848368800353  -2.5898477230297292
C     2.8788385464588599   2.5267333788323856  -0.3265011067854256
C     2.9488121430625580   1.7588806484929578   1.7372913125481522
C     3.2284832458180674  -0.4654767119012245   2.8232024828159594
C     3.3928784921271595  -2.5495225600488705   2.0896400937389652
C     3.5961404375384647  -3.3500434219624067  -0.2109074951514258
C     3.6494344268958367  -2.7337791249166958  -2.2842186674769924
C     3.3611887703150276   0.3565040693635884  -4.4844686097816915
H     3.4572074333547369   0.0432746343091800  -5.5081850770564964
C     3.1682925903430563   1.6179885290564475  -4.0145209776367796
H     3.0694749514213728   2.5288505151734197  -4.5770505598940616
C     2.8590271657698723   3.6657801684621432   0.5481092087794184
C     2.8341612154334972   5.0912998406801133   0.1289110936034326
C     2.9056925045220323   3.1838127955029325   1.8180554968271168
H     2.9288926380333837   3.7534299720282274   2.7295223681195728
C     3.4500502941180935  -1.2739182658151977   4.0735105070478053
H     2.7517898300918033  -1.0149890647753568   4.8647528824380650
C     3.3191546515131392  -2.7094658085348509   3.5780392129250140
C     3.7938421639826214  -4.5328288411347364  -0.9544341667065502
C     3.8672870146418328  -5.6475587303915971  -0.0180603125647049
C     3.8343973383126078  -4.1483415941631838  -2.2804397511538199
H     3.9793489257803998  -4.7523757477258677  -3.1582245243522018
C     2.9311769030954595   2.5841059122184817  -1.7021235606776262
H     2.8693855483733501   3.5671260370562843  -2.1432815637462039
C     3.0781117228819412   0.9043896590649054   2.8300337665993771
H     3.0916611784413619   1.3802859565864465   3.7992926373862690
C     3.5415600235523081  -3.5512098398591050   1.1727099101704495
C     3.6941479528896117  -5.0326460154864510   1.3934024981964594
C     3.6011756223103855  -1.8845329102054866  -3.3826983653900387
H     3.7292713486103208  -2.3296400886239645  -4.3580562482919589
H     4.4534416681913873  -1.0753619815408930   4.4525127387882941
H     4.0805663058443082  -3.3829866926855723   3.9635454174095379
H     2.3508039007875312  -3.1364119788324158   3.8468002367168550
O     2.4664159922828719   5.9624380494710696   1.1737837387375389
H     2.1785372640494445   5.2123550800261551  -0.7413725357631172
H     3.8289817957097037   5.4069074818355585  -0.1856586629807523
H     1.5708002711913471   5.7195322580012018   1.4339774575967044
O     4.0196875434291863  -6.8265245520353091  -0.2289181413226747
H     2.8274877795182873  -5.4928787692622887   1.8732658274929117
H     4.5577497991808702  -5.2984736178972023   2.0052203558567494

==> mol3_dimer_B97M-rV_def2-TZVP_90.0_opt.xyz <==
92

Zn   -0.0361149102693668   0.6737025981018194   0.4376453234962231
N    -0.3401793654576523   2.5998098114602075   1.0334959237891088
N    -0.2185848375349030  -0.0012103831897700   2.2840179009212851
N     0.0636017861802500  -1.3866282848642764  -0.3019630328923935
N    -0.1475802080201753   1.2887709360828832  -1.4336969757063296
C    -0.3636579721035273   3.7139923014451464   0.2429328941085593
C    -0.3957222198094946   3.0238034457860716   2.3159040724138653
C    -0.3146298213182518   0.7887738421028905   3.4053110582238859
C    -0.1556686439249209  -1.2869845885183500   2.7058168909012830
C     0.0297991897834911  -2.4539400739251209   0.5118884117208614
C     0.0771821350744902  -1.7925976897977216  -1.6054052465663473
C    -0.0576549620577909   0.4831764524775345  -2.4863200381023645
C    -0.2349281102224794   2.5714054882566764  -1.9509717692709341
C    -0.4297026438833726   4.8830383587759085   1.0668988582863217
H    -0.4388780024246223   5.8946470346938336   0.7055678768164085
C    -0.4504334717155611   4.4547009559064001   2.3559885276668302
H    -0.4991604889716748   5.0480229101435485   3.2515684924178951
C    -0.3093406660848944  -0.0499317842521035   4.5773981443924869
C    -0.3489595529871143   0.4164465008561937   5.9866420011647943
C    -0.2175057906451555  -1.3300697998892821   4.1371299780783541
H    -0.1663082581989426  -2.2249579436241724   4.7308081498498487
C     0.0581429421071647  -3.7451717072477471  -0.2614925966018765
H    -0.8198486358413684  -4.3469338426928159  -0.0326246450188592
C     0.1002554856696089  -3.2877024719762495  -1.7184748321744692
C    -0.0778048783282574   1.1889949472901580  -3.7081764879121324
C     0.0493635211487648   0.2239681204442945  -4.7893022693326834
C    -0.1896918770726741   2.5249979943451546  -3.3755788509213733
H    -0.2506926366866955   3.3826484893865532  -4.0221843470647354
C    -0.3977283059719203   2.1661503398376283   3.4182317263516762
H    -0.4633118648166604   2.6356010451154432   4.3882532303191093
C    -0.0507628937334236  -2.4091097506124730   1.8879100604955774
H    -0.0404897721757530  -3.3618902224932889   2.3960925455637971
C     0.0412556871287825  -0.9052555209402662  -2.6402236768539078
C     0.0738390100326978  -1.1706884847209926  -4.1204598226330482
C    -0.3323135639918953   3.6996826363093658  -1.1459125987545302
H    -0.3771588895434241   4.6589102239588298  -1.6395015543748943
H     0.9305651053017107  -4.3330634048166834   0.0175686211631184
H     0.9979501317211826  -3.6217584976658177  -2.2376414346157021
H    -0.7489795754642238  -3.6452812223372852  -2.2999308498083972
O    -0.6051594949758476  -0.6228699917517003   6.9069411127651374
H    -1.0690154483428793   1.2341965302183280   6.0988751043687373
H     0.6215419060639817   0.8234734310323382   6.2736929959949563
H    -1.4707709491139489  -0.9826161878209831   6.6974418781786564
O     0.1525406870241538   0.4077694225789765  -5.9810280117870009
H    -0.7833862402162731  -1.7463652896542987  -4.4768082830256484
H     0.9644661293656656  -1.7130377750797030  -4.4439011475751506
Zn    3.0858505840296284  -0.6290888491722235  -0.1540927193577054
N     3.1627202296436376  -1.2874082551256769   1.7874833932125089
N     3.4141884273610410  -2.4468680827261373  -0.8510092342437976
N     3.2284723120843219   0.1925887280249475  -2.1538623820790890
N     2.8185248341671914   1.2047178557743847   0.5566065477034537
C     3.0483599537745265  -0.5423168565562086   2.9273772379809726
C     3.3166810965045301  -2.5774694379523235   2.1732287330022468
C     3.5336570288463016  -3.5891023147396468  -0.0910510836980139
C     3.5566835312494272  -2.8116708742544447  -2.1489644070720031
C     3.4331601337675108  -0.5707864281094175  -3.2399280514083735
C     3.1925361997169754   1.5061475076644413  -2.5071861454023634
C     2.8653279444127771   2.2949411352323121  -0.2158599184690597
C     2.8268905494217389   1.6823567865600642   1.8648129596331537
C     3.1308960419282528  -1.4005618529190258   4.0676177622055887
H     3.0677043621494522  -1.0777288830866250   5.0908461817138342
C     3.2967697922743908  -2.6672305990856300   3.5994966044335071
H     3.4039076146514988  -3.5759080475038516   4.1647863235831908
C     3.7386343221828051  -4.7146584604358450  -0.9625323801722417
C     3.9367027981245268  -6.1269876500589602  -0.5461721426167182
C     3.7502964446509695  -4.2260636273190144  -2.2330512858217748
H     3.9028631138472263  -4.7796801366571602  -3.1423050798474570
C     3.5300005003347326   0.2585329437392769  -4.4922564177277033
H     2.7432327885827399  -0.0020618733840410  -5.1988002715976620
C     3.4038443464331185   1.6910261206768284  -3.9798782934057910
C     2.8394293938938939   3.4870064344098846   0.5368596488487871
C     2.8778415649096094   4.6110469583115066  -0.3915646825368705
C     2.8137065904256859   3.1080613663502619   1.8612654156394151
H     2.8074362161477193   3.7249438261108887   2.7418455894134648
C     3.4792756937829665  -3.6441290283666707   1.2869046545263336
H     3.5897316189872504  -4.6202407737454765   1.7346668802268754
C     3.5535528893751787  -1.9446541051453028  -3.2418921932990332
H     3.7030651107419370  -2.4057802244377942  -4.2070880402308770
C     3.0072644108006532   2.5023962239761186  -1.5896644000297306
C     3.0168903255406039   3.9915149541939372  -1.8021748609635084
C     2.9031226892254884   0.8400204213381139   2.9638147396727490
H     2.8771944387869222   1.2980267254313673   3.9409160589425407
H     4.4744345202039186   0.0728620324780369  -4.9996022775012481
H     4.2979058630942797   2.2852371047329596  -4.1678874726495270
H     2.5708578858231412   2.2296017787939051  -4.4279684135412758
O     3.6844370142030236  -7.0473018944180410  -1.5879883708644524
H     3.3308846960159202  -6.3519732809852538   0.3383360013728497
H     4.9740249396028746  -6.2941301572483619  -0.2591553200147128
H     2.7826348723396719  -6.9009698064125038  -1.8842091508108478
O     2.8145794989327468   5.7971689857545075  -0.1725335630741586
H     2.2023346131292212   4.3447068970127249  -2.4364873654878858
H     3.9412735561797461   4.3551669941022606  -2.2552768641615200

==> mol3_dimer_B97M-rV_def2-TZVP_disp_0.0_opt.xyz <==
92

Zn    0.3158752138732869   0.2347941938670980   0.1532333832089543
N     0.1339886376683353   2.1998771987040469   0.7479420141840237
N    -0.0182151442048611  -0.3858050467827228   2.0387675622901638
N     0.0334023631144137  -1.8063688595147425  -0.5423968928435211
N     0.1273848043820758   0.8698591361132312  -1.7147473930608421
C     0.1868191678014284   3.3009974826383699  -0.0541616556035950
C     0.0369143164893095   2.6407695939132090   2.0229518044268255
C    -0.0609958147504116   0.4235329000829088   3.1478239907499432
C    -0.1147667957560820  -1.6649370465187510   2.4708038344342289
C    -0.0811876623272269  -2.8593669710401799   0.2792141275801656
C     0.0787520345243032  -2.2188883399830592  -1.8342177587119211
C     0.1476897753014483   0.0474697425034162  -2.7528651582457782
C     0.2035087365536681   2.1415711886316413  -2.2426226327228020
C     0.1448082118243485   4.4813668574954555   0.7554870606483828
H     0.1670564532407477   5.4892540746657614   0.3839877051282833
C     0.0468766272953450   4.0704606827546330   2.0484867703973277
H    -0.0210536459766949   4.6744997525477867   2.9354760294690507
C    -0.1680871342076657  -0.3910585415725724   4.3265509060688823
C    -0.2133332295389820   0.0914174218893342   5.7273866746818580
C    -0.2096048253050117  -1.6843784797940007   3.8959193814247550
H    -0.3082996160408678  -2.5794588806931511   4.4882061693560145
C    -0.1795102819401120  -4.1506051841155029  -0.4925499696169070
H    -1.1747330143782237  -4.5755385846082426  -0.3721917693519091
C     0.0830011577066868  -3.7166197077400245  -1.9322011986344678
C     0.2191494837869958   0.7355526609844097  -3.9867519089315460
C     0.2452179323797114  -0.2544374238182380  -5.0562316727096039
C     0.2536844845593633   2.0744336114643662  -3.6722509901574774
H     0.3113242268550367   2.9236624577128953  -4.3282224854481965
C    -0.0449921715274484   1.8052598620913349   3.1367327813653496
H    -0.0957366619985899   2.3001035719251730   4.0929835898281315
C    -0.1396715985848198  -2.8025048431799076   1.6557949430259531
H    -0.2364401140998182  -3.7478072668947600   2.1686091404524168
C     0.1332173435827883  -1.3445370495815567  -2.8855133883244184
C     0.1965191632538032  -1.6372024884300211  -4.3599885756483348
C     0.2351165300016686   3.2771211216454832  -1.4463268586450320
H     0.2875484345298904   4.2321926205381057  -1.9446483517742112
H     0.5239806765831874  -4.8947369931940745  -0.1279080473688569
H     1.0511354380255593  -4.0617552617991057  -2.2946020229702349
H    -0.6589664727536106  -4.0806825973808794  -2.6385497467387640
O     0.8831679297883988  -0.3928252943700244   6.5270884657683679
H    -1.1432801697243282  -0.2023908732165046   6.2147591644968765
H    -0.1414867567679817   1.1693099098277162   5.7826417725642010
H     0.8933185935124341  -1.3524761825567009   6.4662139521476885
O     0.2974501141538614  -0.1014662382339418  -6.2523217929421131
H    -0.6640701001541217  -2.1932530850864587  -4.7343831827446907
H     1.0794847755727948  -2.2075080558246039  -4.6520426828303050
Zn    3.0664596818409247   0.0980685232442823   6.3790812326613553
N     3.1398124946553234   2.0422231025168966   7.0246976980686435
N     3.3705287736107294  -0.5968191605999956   8.2196065669756191
N     3.3203653850762742  -1.9330175023813314   5.5940231506526841
N     3.2800566287984885   0.7972802642418813   4.5305760497708469
C     3.0791769236224154   3.1752797367985366   6.2626097807312444
C     3.1668836230385664   2.4306473789409431   8.3167170812833948
C     3.3691981175299510   0.1728823124387979   9.3554906694105799
C     3.4323611125489126  -1.8887420085377822   8.6092561289367655
C     3.3996548475917598  -3.0143181140689030   6.3808840164629528
C     3.3229560023808498  -2.2983154158711065   4.2851824324200276
C     3.2944974736896238   0.0084083210435643   3.4664224404384698
C     3.1698830327414034   2.0875526666997333   4.0399305735811488
C     3.0451115387890688   4.3208033465953193   7.1214445591366644
H     3.0009071483787513   5.3419175860458399   6.7908450357926382
C     3.1027363401522359   3.8590128872023475   8.3984141445155753
H     3.1106334510041518   4.4281865436402539   9.3100072857946259
C     3.4631157113988698  -0.6883010155984476  10.5102902090563273
C     3.5347242501815845  -0.2560941039340301  11.9292906545000061
C     3.4950993788797491  -1.9607768912726202  10.0402069176704334
H     3.5701874622007326  -2.8656311537163068  10.6149027791526098
C     3.5090728594580805  -4.2778749634576059   5.5654733594096770
H     2.7968752761857116  -5.0329964876371651   5.8871339680439680
C     3.2865065424921704  -3.7907596103137311   4.1351345946724978
C     3.1783879106189632   0.7370574902629315   2.2601353847282000
C     2.9808669411530313  -0.2163031136775488   1.2048694089857008
C     3.1105789832413011   2.0693565674339465   2.6182927855711480
H     2.9933674997357635   2.9339387996768651   1.9910871548944393
C     3.2665236210666042   1.5482046972909076   9.3989063865331737
H     3.2717111211388352   1.9992941701547133  10.3782697441105185
C     3.4346518677527604  -2.9996453666469653   7.7618296840112651
H     3.4949545373573478  -3.9613473034061291   8.2471539484931302
C     3.3245546803752521  -1.3798892657441264   3.2770151142714825
C     3.2740440058886469  -1.6038208940793188   1.7896439572180598
C     3.0815407290032604   3.1984828641737955   4.8736756169652757
H     3.0143231746682937   4.1662576342978070   4.4019955470839207
H     4.5006722393378293  -4.7087149976604632   5.6952270703632957
H     4.0318672195618293  -4.1518007110671036   3.4312740896451461
H     2.3149915347197014  -4.0949133754681819   3.7422413973785535
O     3.1986527146151076  -1.2866301592829019  12.8356112320084641
H     2.9144122834086854   0.6306251422129072  12.0903731829171655
H     4.5535048978168984   0.0307242298196843  12.1843833166081978
H     2.3046579096952375  -1.5666680744638668  12.6263729662648885
O     2.5435663308017422  -0.0400573259054536   0.0725161371879540
H     2.5092328179781020  -2.3083902868519544   1.4673934158724553
H     4.2234065729278445  -1.9595514868216339   1.3808897431751102

==> mol3_dimer_B97M-rV_def2-TZVP_disp_180.0_opt.xyz <==
92

Zn    0.2405648006836035   0.3634411848658334   0.0388112770708261
N     0.0627901513783263   2.3383637367873598   0.6242330785479590
N     0.0717310410997520  -0.2588374914174925   1.9242948645156241
N     0.1429457251165324  -1.6850970760331676  -0.6522840227554306
N    -0.0480776930711181   0.9930451217987655  -1.8240917350899981
C     0.0053034996472435   3.4412011500880033  -0.1794876810763859
C     0.0369033476156453   2.7750592347526988   1.9041489975891865
C     0.0336251949534925   0.5525332591498122   3.0302390207487981
C     0.0962849534131635  -1.5375162231719832   2.3617516477091831
C     0.1946458339667904  -2.7378590297033014   0.1769599073262421
C     0.1034841642369563  -2.0986829167385967  -1.9445235161968362
C    -0.0518228342138422   0.1669941691522632  -2.8613564162751386
C    -0.0888689536210312   2.2654041092807202  -2.3588802684937442
C    -0.0247646301853377   4.6182448404466685   0.6333847449082926
H    -0.0702403771145789   5.6261985323137722   0.2642892476078549
C    -0.0077191378206326   4.2039737998360636   1.9298002186887317
H    -0.0403364824243201   4.8069217622026867   2.8193960736529586
C     0.0267506783055737  -0.2654849307670805   4.2132001803409942
C    -0.0122241019393980   0.2270358295830099   5.6117710452627660
C     0.0586904158323751  -1.5572700133663011   3.7911122385825626
H     0.0859233376920718  -2.4583246468750954   4.3800089184259283
C     0.2619903572031841  -4.0364451535149124  -0.5858470896377691
H    -0.5312545978683312  -4.7137080722219187  -0.2793631439508640
C     0.1438828592931972  -3.5962524670187102  -2.0441552945961914
C    -0.1137849837738794   0.8516946105669910  -4.0966759887361022
C    -0.1088445560416860  -0.1391577327397779  -5.1656078501095752
C    -0.1393117915311245   2.1924177567650927  -3.7872367536077345
H    -0.1804166820313386   3.0394227464111232  -4.4473483054581244
C     0.0233102960426188   1.9328529921392119   3.0187862303738839
H     0.0090303969589870   2.4241181736195312   3.9779767412405622
C     0.1795174377675557  -2.6756460502047963   1.5547370333080928
H     0.2153005823043269  -3.6201411287455478   2.0760890195737440
C     0.0128659812165294  -1.2247662941014072  -2.9934753060619328
C    -0.0341558502142413  -1.5195831915687221  -4.4682106100944479
C    -0.0572727317841713   3.4083470754888743  -1.5708122992464508
H    -0.0962342300177009   4.3602502110286192  -2.0764664443616434
H     1.2015024810952735  -4.5464969215481483  -0.3821155663555736
H     0.9783235542278443  -3.9276537141080907  -2.6587552895637585
H    -0.7580038944265035  -3.9734958682691937  -2.5231314372430416
O     0.8484731045934651  -0.5056919457466887   6.4925440053223946
H    -1.0275976039173271   0.1976558427098536   6.0096670945768285
H     0.3317913693374952   1.2534537177282448   5.6781106561472079
H     0.6835255509588020  -1.4464251255105021   6.3808928161596938
O    -0.1516852871448080   0.0127159638011924  -6.3621344357206038
H    -0.8992891423818957  -2.1134567505103048  -4.7666604977282168
H     0.8432995292063986  -2.0533873983475384  -4.8352226888480532
Zn    3.0735263388438474  -0.3638635537544249   6.2609281866905500
N     3.2500797342269832  -2.3380787254838244   5.6742376181464076
N     3.2427582320232564   0.2602426447166731   4.3759367760685857
N     3.1725774265750482   1.6846906351875055   6.9533771711418622
N     3.3625715706011516  -0.9944103416452434   8.1233616804191460
C     3.3066942652847784  -3.4415064669389910   6.4771638742677631
C     3.2747749013584961  -2.7738305748862557   4.3939926989770424
C     3.2801954917623259  -0.5504371988758512   3.2694485551146539
C     3.2190931875911768   1.5392068345685228   3.9393164872413871
C     3.1211047749078924   2.7380812366890530   6.1249128976668876
C     3.2133717066698537   2.0973708183845154   8.2458501155884232
C     3.3675611832394745  -0.1690269554255610   9.1611455921946447
C     3.4029506203310018  -2.2671484080957836   8.6572781498569498
C     3.3352015957246510  -4.6179990222926168   5.6634267885687279
H     3.3797984993670527  -5.6262705516223281   6.0317580844149186
C     3.3179522010817890  -4.2027824576954353   4.3673121790654950
H     3.3494696303192470  -4.8051463939694692   3.4772840810335066
C     3.2881841502842342   0.2683883472434480   2.0870002249998612
C     3.3280739693070287  -0.2232463807341324   0.6881366053615267
C     3.2566366477152746   1.5598802796989641   2.5099715127508810
H     3.2301141002287239   2.4613331653270474   1.9216486892081712
C     3.0533451916841892   4.0360380805108749   6.8887541308466531
H     2.1121626931167539   4.5441024924645781   6.6876337030820361
C     3.1753948593658796   3.5949525536497879   8.3464491983724827
C     3.4300142010394747  -0.8545693236594436  10.3959723158720045
C     3.4267612665175102   0.1356087924488875  11.4655345873064984
C     3.4545106952577780  -2.1951067368236941  10.0856492399674789
H     3.4955787042159563  -3.0425682363458493  10.7451774144083334
C     3.2889324393256678  -1.9307910226951965   3.2799680086428618
H     3.3027286422394182  -2.4213906783434220   2.3204245781968269
C     3.1362280427400235   2.6768348004538414   4.7470890920461555
H     3.1006522428777905   3.6216883224561749   4.2263683627710567
C     3.3039159582819795   1.2226859675536004   9.2941872891839967
C     3.3521919663208970   1.5165205994249504  10.7690862821391580
C     3.3700337956132169  -3.4095761743683495   7.8684863928619002
H     3.4084588756066787  -4.3618214627878684   8.3735373364169607
H     3.8443046369753837   4.7153012543755617   6.5808881093480833
H     4.0797692433608139   3.9702890694865531   8.8222834791291209
H     2.3438268155111879   3.9275920322849833   8.9642131062392298
O     2.4663238296176608   0.5082233265453674  -0.1926236156620045
H     2.9857144415039447  -1.2501717263043046   0.6212347846559741
H     4.3435270403624822  -0.1921458321701576   0.2905531768410733
H     2.6280760438272175   1.4493624698187269  -0.0795663828893175
O     3.4709118829298631  -0.0170409989260192  12.6619168697285041
H     2.4750563875433689   2.0502498424863589  11.1370149717397258
H     4.2176106695632809   2.1100273442695703  11.0673848968680186
