# Supplementary material for: Theoretical Study of the Structure and Binding Energies of Dimers of Zn(II)-Porphyrin Derivatives
Source: J Phys Chem A. 2022 Oct 4;126(40):7102–9. doi: 10.1021/acs.jpca.2c03692 (PMC9574925; doi:10.1021/acs.jpca.2c03692)
Supplement: Supplementary file 1 — jp2c03692_si_001.zip [file jp2c03692_si_001.zip › SupplementaryInfo/mol3/mol3_dimer_b97-d3_opt_geoms.txt]

==> mol3_dimer_B97-D3_def2-TZVP_0.0_opt.xyz <==
92

Zn    0.0034343659052375   0.3867207032891017  -0.5342829299210402
N    -0.1897966044113169   2.3307589762558152   0.1467668939532541
N     0.2352768116398817  -0.3119162804967562   1.3429491340566548
N    -0.1090077826749876  -1.6796199455340821  -1.2863437326419183
N    -0.3899517373828724   1.0479815486206656  -2.3705418293315206
C    -0.3741524364691798   3.4597604792895269  -0.6233265773354507
C    -0.0727234708375494   2.7322065016902690   1.4469212652843335
C     0.2287809516119204   0.4764452173510529   2.4924648181784224
C     0.2520660770860401  -1.6259125156780196   1.7427281773062306
C    -0.0219986777343847  -2.7606908892777495  -0.4800039665372181
C    -0.2628338453985076  -2.0580847096970749  -2.5950271478507658
C    -0.4649203768217788   0.2441809011444777  -3.4393374832410522
C    -0.5342463929736315   2.3509661397777708  -2.8506738934731524
C    -0.3752634817653112   4.6192092306242749   0.2373638761370105
H    -0.5013310190813047   5.6419558187964096  -0.0959141148405682
C    -0.1888376424663206   4.1697218083433834   1.5193015062489081
H    -0.1252165437338009   4.7551813566109695   2.4275236918675227
C     0.3034429515110710  -0.3927717062798515   3.6511983559532490
C     0.3149631645870609   0.0799997355412495   5.0716890567076192
C     0.3190196472987591  -1.6813370719911225   3.1828034603501369
H     0.3955874267379161  -2.5937820489632260   3.7595224885648539
C    -0.1961453875159320  -4.0488725849509573  -1.2719408023784275
H    -1.1367193282016526  -4.5342554411409122  -0.9851180239964991
C    -0.2254356800469161  -3.5661478021444815  -2.7344147229483138
C    -0.6641097387264892   0.9776537207040013  -4.6476271852588757
C    -0.7754684589741974   0.0141660891276492  -5.7556113820674355
C    -0.7056743289386087   2.3158301816655444  -4.2850329334669608
H    -0.8476710546853576   3.1837193966738582  -4.9165375765920114
C     0.1194799396415629   1.8589691197611999   2.5285809685994254
H     0.1735265802467756   2.3249418748482302   3.5078713427570274
C     0.1585331907582340  -2.7392596450367899   0.8951115915380804
H     0.2006614415859637  -3.7068481139145595   1.3883212354796424
C    -0.4133406803266667  -1.1523089226436340  -3.6199592874218656
C    -0.5765175366264006  -1.4049958679460994  -5.1104306838366496
C    -0.5273275939002682   3.4682764471176846  -2.0147572315702966
H    -0.6562265118992288   4.4388783041358248  -2.4869573762743933
H     0.6054846819430096  -4.7636510707445749  -1.0668140800914965
H     0.6683584689850895  -3.8727374585698606  -3.2915537878182253
H    -1.0872736101533134  -3.9415493558960950  -3.2949275342096365
O     0.4423200079654494  -0.9694133322824660   6.0361821308009480
H    -0.5908556059130688   0.6733235887357703   5.2771695800523162
H     1.1735776158515252   0.7381877932662277   5.2407188378909266
H    -0.2612123635188913  -1.6132695571222742   5.8800003019063700
O    -0.9964141159723242   0.2060614111050268  -6.9339470135031593
H    -1.4393411960067199  -2.0372127900318380  -5.3546177774932842
H     0.3048447686818244  -1.8675962247503597  -5.5720228445254092
Zn    3.1339353876883207  -0.0291558447608095   0.7847941701023545
N     3.2320882283545691   1.9372114381944958   1.4165323996650903
N     3.5312678538413165  -0.7163242043583086   2.6148337043531069
N     3.3228542351947068  -2.0622648311419058  -0.0348821993293508
N     2.8390096156763742   0.6564083206255364  -1.0836972936537941
C     3.0783418342166193   3.0727772155443525   0.6513644386276847
C     3.4052580824243330   2.3311866442846547   2.7136019287335227
C     3.6215561109721084   0.0619105281506611   3.7611859397283998
C     3.6132593429774396  -2.0258355163494017   2.9965570625728781
C     3.4930492272881981  -3.1470004815319461   0.7547729342318678
C     3.2833680442320712  -2.4238207601902726  -1.3542617594832904
C     2.8829715906280917  -0.1380926882895311  -2.1712277293034474
C     2.8016038715687390   1.9752861700435682  -1.5697740869723151
C     3.1628195741051006   4.2307350574953997   1.5095778142766521
H     3.0699586029012997   5.2565758998769274   1.1771376315042887
C     3.3658483530129883   3.7735592799667761   2.7863516945222555
H     3.4816034749864762   4.3583331212195064   3.6907489997721901
C     3.7600750041201922  -0.8161719582481177   4.9141278084085043
C     3.8627481981316483  -0.4108104604241470   6.3568717650068116
C     3.7465588543097246  -2.0982360218413478   4.4296522047395843
H     3.8141207708296299  -3.0094776208833927   5.0100564925535922
C     3.5251629559980442  -4.4253582970720746  -0.0687553449038682
H     2.6344872082848236  -5.0285384426804418   0.1462927832540971
C     3.5378873523976400  -3.9088807808926846  -1.5207211754762666
C     2.8042493624555114   0.6120323884867002  -3.3802129937660133
C     2.8414475926444709  -0.3314210150821363  -4.5058910196195860
C     2.7499138233969291   1.9504843685697779  -3.0083354502526127
H     2.6962009298924099   2.8245531407513842  -3.6436533214488471
C     3.5771786291047247   1.4499391651876254   3.7946460729855693
H     3.6836809262153971   1.9160346804787769   4.7701243255974992
C     3.5991394456503789  -3.1355108236138758   2.1355921799660713
H     3.7013488877812324  -4.1045767665315038   2.6176990218192877
C     3.0629031661451998  -1.5188581333557249  -2.3663931861002596
C     3.0482729607093928  -1.7509464448630923  -3.8666558433744282
C     2.8817087960892440   3.0892282217312519  -0.7333229664131855
H     2.8093350151074739   4.0649082476155831  -1.2051144149882362
H     4.3944617091324103  -5.0421478171657022   0.1775974729220031
H     4.5086300392846246  -4.0708888011431581  -2.0056498388562778
H     2.7856590555361329  -4.3821070142039549  -2.1582128023375522
O     3.1267214677725521  -1.2639586484123593   7.2274222191131177
H     3.5537113447864135   0.6403950765907397   6.4804570585728785
H     4.9072595594851656  -0.4702297114268254   6.6900804070378106
H     2.2077259700251752  -1.2717702692505117   6.9037612243539916
O     2.7302033624478588  -0.1304820070706768  -5.7002713880135438
H     2.2426033611872427  -2.4149014531126904  -4.1992364198361116
H     3.9866894020535044  -2.1753905583284192  -4.2468614978197117

==> mol3_dimer_B97-D3_def2-TZVP_180.0_opt.xyz <==
92

Zn        0.0071226009   -0.1349562300    0.6373114244
N        -0.0009722334    1.8345130583    1.2875844912
N        -0.3888579100   -0.8196648077    2.4660068517
N        -0.2508334415   -2.1469470971   -0.1961727424
N         0.3144289949    0.5646208003   -1.2227057250
C         0.1757903265    2.9721662778    0.5295896823
C        -0.1420598443    2.2190725754    2.5911404116
C        -0.3973511530   -0.0541139591    3.6238324658
C        -0.5036243677   -2.1311356382    2.8373917534
C        -0.4410738837   -3.2356729797    0.5842549616
C        -0.2073742537   -2.5026112330   -1.5170669708
C         0.2532175731   -0.2214467429   -2.3128481119
C         0.4101689360    1.8835328006   -1.7006609544
C         0.1325491576    4.1239216533    1.3988259596
H         0.2293136439    5.1530233847    1.0749594219
C        -0.0577045827    3.6588125187    2.6766540710
H        -0.1470441603    4.2382731925    3.5875098412
C        -0.5131287520   -0.9393445915    4.7750458436
C        -0.4812385843   -0.5610982173    6.2307554564
C        -0.5789119018   -2.2136719032    4.2746594492
H        -0.6503149157   -3.1305634698    4.8462414634
C        -0.4853832636   -4.5059665805   -0.2497659294
H        -1.3643964665   -5.1131118679   -0.0137285323
C        -0.4748832396   -3.9809794081   -1.6979607223
C         0.3774636957    0.5315388899   -3.5186569404
C         0.3390346832   -0.4065756821   -4.6393069923
C         0.4795126381    1.8661148648   -3.1378982772
H         0.5839368307    2.7403678449   -3.7662100409
C        -0.3089126209    1.3312869060    3.6684400468
H        -0.3613368209    1.7864573723    4.6527945679
C        -0.5425870287   -3.2316570299    1.9666676564
H        -0.6596607020   -4.2021276746    2.4422852375
C         0.0386436801   -1.5936365284   -2.5197322720
C         0.0799629896   -1.8177985529   -4.0207825979
C         0.3657523097    2.9939452689   -0.8568203857
H         0.4666835400    3.9698520472   -1.3237153128
H         0.3984595717   -5.1186086338   -0.0351428157
H         0.2928843051   -4.4468329000   -2.3211573785
H        -1.4396045840   -4.1316628093   -2.1986591112
O         0.5468875962   -1.2396768619    6.9459840263
H        -0.3846422564    0.5292132490    6.3409487309
H         1.3974449997   -0.8931298579    6.6119231931
O         0.4872260439   -0.2113086821   -5.8390858024
H        -0.8579241230   -2.2191083707   -4.4267869490
H         0.8811598995   -2.4985678914   -4.3310726761
Zn        3.1933286795    0.1677056061   -0.6583824257
N         3.2015242203   -1.8026811106   -1.3057045085
N         3.5897680755    0.8500473357   -2.4879000621
N         3.4510854663    2.1806815812    0.1722070034
N         2.8864760481   -0.5298710830    1.2026945605
C         3.0249959660   -2.9394662477   -0.5462783025
C         3.3427387591   -2.1889032679   -2.6087565554
C         3.5982491044    0.0828089553   -3.6446311360
C         3.7036108490    2.1610053621   -2.8612459210
C         3.6416591341    3.2683847541   -0.6095560586
C         3.4081734432    2.5379022006    1.4926983207
C         2.9474363501    0.2578049581    2.2916198864
C         2.7910389332   -1.8481022004    1.6826053208
C         3.0683976159   -4.0922661938   -1.4140583514
H         2.9717464693   -5.1209731818   -1.0888997042
C         3.2585935259   -3.6287363446   -2.6924824269
H         3.3481055707   -4.2093453596   -3.6025880481
C         3.7129868211    0.9665133129   -4.7971643352
C         3.6812283085    0.5855957835   -6.2522090246
C         3.7782549215    2.2415577641   -4.2987214996
H         3.8484198995    3.1576313720   -4.8717370702
C         3.6869889671    4.5396097569    0.2229701698
H         2.8035842479    5.1527480125    0.0078919863
C         3.6768765398    4.0162897231    1.6717552096
C         2.8233318096   -0.4933884203    3.4985776215
C         2.8622351342    0.4463825451    4.6177668896
C         2.7216985611   -1.8286051979    3.1198286919
H         2.6172929424   -2.7018712907    3.7495218948
C         3.5099475796   -1.3025980872   -3.6872320628
H         3.5628009763   -1.7593662731   -4.6708344851
C         3.7424884190    3.2627119856   -1.9920050961
H         3.8592984026    4.2325795718   -2.4689118469
C         3.1619757381    1.6303116090    2.4965101970
C         3.1210033600    1.8566466125    3.9971834521
C         2.8354057912   -2.9596121678    0.8402213829
H         2.7348116365   -3.9349618578    1.3083552807
H         4.5663562111    5.1458634602   -0.0140757551
H         4.6421684832    4.1665777865    2.1715147768
H         2.9101389660    4.4836383916    2.2950738903
O         2.6620010809    1.2729685172   -6.9718177168
H         3.5733871397   -0.5038317735   -6.3601055473
H         4.6289329107    0.8652265136   -6.7291364549
H         1.8077213503    0.9326922387   -6.6412340089
O         2.7147790955    0.2530382451    5.8180230262
H         2.3198565833    2.5378194620    4.3066801071
H         4.0589709771    2.2585879008    4.4024102283
H        -1.4245739906   -0.8518777637    6.7095987407
==> mol3_dimer_B97-D3_def2-TZVP_270.0_opt.xyz <==
92

Zn    0.0206373155201193   0.8282752226754351   0.2126788988550029
N    -0.3425190904704535   2.7431112459099052   0.8927728925756870
N    -0.0841337040034130   0.0729687700145336   2.0628142579054924
N     0.1446618598828839  -1.2425940766246135  -0.6045255429335725
N    -0.1883650971586938   1.4994195835848096  -1.6505524922000874
C    -0.4930836579160749   3.8764663953445968   0.1264880638966916
C    -0.3977051466745031   3.1125832966469473   2.2055727529644176
C    -0.1698925296043074   0.8334761936968555   3.2215088189245251
C     0.0120055213457534  -1.2398444293334621   2.4310680962281119
C     0.1661820872646507  -2.3446481824833381   0.1833936978876320
C     0.1159893858763400  -1.5995433793408576  -1.9287979414651215
C    -0.1131875367281057   0.7154673755185560  -2.7349503343062507
C    -0.3525863306142180   2.8055643449243561  -2.1207416376790551
C    -0.6559482412446759   5.0135772592239469   1.0031149994049966
H    -0.8193952454629486   6.0340254379029270   0.6777800257006632
C    -0.5901347521043714   4.5404779520713001   2.2930175520335783
H    -0.6853545191638464   5.1066072143541330   3.2115945198842883
C    -0.1092006362167895  -0.0582564580597165   4.3693429549305423
C    -0.1255053307872409   0.3566544518885620   5.8091670678967784
C    -0.0096923812871880  -1.3311001004632663   3.8731849623111265
H     0.0656822960268376  -2.2499937106552212   4.4399733907927876
C     0.2173587395309395  -3.6166283247536302  -0.6442825919549957
H    -0.6152624082711884  -4.2809720698841893  -0.3907803882176614
C     0.1546520764773585  -3.1030799450700011  -2.0962279867071620
C    -0.2183512451476458   1.4685651792722532  -3.9444725221067185
C    -0.1286689894254587   0.5311131498804316  -5.0758342168320594
C    -0.3702807976442544   2.7938380652469754  -3.5661398630603576
H    -0.4922937221076737   3.6675004889809095  -4.1941018070638059
C    -0.3072307561103093   2.2138061469289840   3.2822981032303788
H    -0.3647915152313743   2.6537605719844115   4.2741313218681132
C     0.1187434515602963  -2.3404184683591849   1.5681058271329900
H     0.1640955371031375  -3.3133009277473433   2.0504187481241547
C     0.0197882516149854  -0.6706053673860028  -2.9388338970992063
C     0.0005364014334013  -0.8971516679594420  -4.4403598943418219
C    -0.4931103907373084   3.9055427882569211  -1.2743543413058815
H    -0.6232816632120254   4.8768676475645307  -1.7443868768947346
H     1.1417950995099617  -4.1643294843414917  -0.4433318300116421
H     1.0237585366651183  -3.4081882924650717  -2.6859947187638245
H    -0.7361090772311445  -3.4539411212993043  -2.6298081320848583
O    -0.2025481024252752  -0.7391043542123579   6.7186928603303260
H    -0.9430859389359645   1.0749786413632261   5.9876765261230354
H     0.8086981722532485   0.8764514719879871   6.0613166238451237
H    -1.0139735690370810  -1.2258814528583966   6.5172719103599421
O    -0.1381654968722585   0.7538332072160224  -6.2713535570893875
H    -0.8431711201946329  -1.5148367843231603  -4.7751110816908309
H     0.9160144555574011  -1.3703484601949589  -4.8125933376019399
Zn    3.1894796519699149  -0.4974102361793163  -0.2611227006012871
N     3.2421866498345699   0.1669128212949758  -2.2176731315886915
N     2.9127824057326239   1.3663418934778409   0.4300533075490605
N     3.3065197491303020  -1.2517207349254276   1.7961177608897188
N     3.5451909047832162  -2.3397047209746771  -0.9337492172685917
C     3.3988509385027554  -0.6048989439969896  -3.3519310550676145
C     3.0800024222805535   1.4625506177444358  -2.6205509006142518
C     2.8798671175785904   2.5177499942970423  -0.3583557400299054
C     2.9568289467782347   1.7715508122279344   1.7449510893972791
C     3.2465513042930123  -0.4466407802263689   2.8811443762253695
C     3.4461848815038025  -2.5613574946327309   2.1760655652539409
C     3.6440007085773796  -3.4062070381384024  -0.1271177234846899
C     3.6570561464634834  -2.8234250486472092  -2.2409589112342267
C     3.3269011710778789   0.2497672615215719  -4.5146598902255626
H     3.4064941822091250  -0.0832587514180251  -5.5418770929549908
C     3.1276454304298751   1.5283582701583642  -4.0632132191822521
H     3.0073223381891818   2.4280869277823847  -4.6524721332985353
C     2.8557498330996078   3.6785254515376313   0.5119766554513124
C     2.8144122573755657   5.1108958377205598   0.0695270089545330
C     2.9064236759254687   3.2098630344567582   1.7993217478221561
H     2.9193742511288483   3.7998432001278699   2.7056790423189852
C     3.4431766202947229  -1.2388980284143440   4.1636108872748601
H     2.6844809473006968  -1.0009984690772202   4.9124953069280197
C     3.3872656237499847  -2.6998441027017095   3.6818707360719110
C     3.8135940814558165  -4.6165215006716798  -0.8625385854124277
C     3.8803155798110431  -5.7284392335117875   0.0972428202346237
C     3.8261897875583162  -4.2542629185858996  -2.2070747000358653
H     3.9410789891821780  -4.8881508045978910  -3.0772910221684353
C     2.9165092158463430   2.5476204015582682  -1.7449258980584523
H     2.8330881105634935   3.5247909086446629  -2.2102504387233473
C     3.0817378679006189   0.9298015076923785   2.8579215937337890
H     3.0743477181950469   1.4277596107466826   3.8235134838194758
C     3.5954004690161123  -3.5843597216524690   1.2690988828465033
C     3.7319730459399980  -5.0764686925202405   1.5198589798627165
C     3.5896531941115115  -1.9896408777659784  -3.3614408661702426
H     3.6929163071063398  -2.4629534961927320  -4.3346208160426496
H     4.4214248061876846  -0.9941005084837867   4.5962542970745561
H     4.2007580576435704  -3.3201400987515410   4.0695595909292921
H     2.4464578340379983  -3.1845706187578648   3.9707284232793496
O     2.4187170547578964   6.0093175393149796   1.0991997033570424
H     2.1567255370277358   5.2056316080341949  -0.8100503166525291
H     3.8148201342377663   5.4371177172593939  -0.2442172379855067
H     1.5366265620100001   5.7250686664320805   1.3925911855522632
O     4.0075225739862397  -6.9223288905697951  -0.0990383371751717
H     2.8550406730394333  -5.5118589491376637   2.0175443885758595
H     4.6051056797457735  -5.3409632992292542   2.1297836131889802

==> mol3_dimer_B97-D3_def2-TZVP_90.0_opt.xyz <==
92

Zn   -0.0616932266203144   0.6909001780349912   0.4400943028321921
N    -0.3675231144376948   2.6319125151057858   1.0426770251559334
N    -0.2311880778953616   0.0021657203464395   2.3073409179456421
N     0.0584616461760602  -1.4064517482300207  -0.3073132418031285
N    -0.1701949880747024   1.2998145129452465  -1.4538003381758797
C    -0.3839782889865526   3.7510217718243033   0.2388588202326719
C    -0.4129569405329517   3.0533919361224870   2.3396556241368711
C    -0.3221924945624521   0.8033968957410453   3.4367974774032528
C    -0.1459041066014666  -1.2970493298911887   2.7243682051272193
C     0.0377301391619559  -2.4773803359605107   0.5181169597563009
C     0.0747330963464619  -1.8094106167924093  -1.6209397816955544
C    -0.0746289429114588   0.4803617448111268  -2.5095195926866309
C    -0.2564037448987895   2.5979134700918567  -1.9689326008791013
C    -0.4386307054272194   4.9297457710478145   1.0740374200178138
H    -0.4351308795703853   5.9486524970071928   0.7093857673028204
C    -0.4567847615546738   4.4994409265444304   2.3738686318584947
H    -0.4925060740673664   5.1032925509861675   3.2721210822810449
C    -0.2936832959837449  -0.0481678774141105   4.6175383685011298
C    -0.3307748363697056   0.4213698709224855   6.0400697226993696
C    -0.1865188632105945  -1.3367708678130685   4.1697000906454411
H    -0.1070035221992907  -2.2349363004431555   4.7673158395761961
C     0.0798272666685914  -3.7803436305794196  -0.2623192809129381
H    -0.7944641063204695  -4.3978333059405452  -0.0293103310964261
C     0.1086961609587986  -3.3184664179644012  -1.7329687241588763
C    -0.0936194311119314   1.1964029829889000  -3.7435424896224263
C     0.0433247243824334   0.2256390703308123  -4.8358358669849384
C    -0.2078214960032062   2.5427823914721457  -3.4083142540767253
H    -0.2619955679851463   3.4015076990880058  -4.0656815980598280
C    -0.4082909246414920   2.1901820047683520   3.4473396772069189
H    -0.4628707494473333   2.6667335327558406   4.4222562850089009
C    -0.0336728073108256  -2.4257008174930212   1.9020156949094444
H    -0.0016239020798484  -3.3805033510750406   2.4194537351955163
C     0.0348873610720007  -0.9160646865869619  -2.6628353171393986
C     0.0814635931585437  -1.1876685023600022  -4.1552672662867352
C    -0.3524334495473528   3.7324074784585899  -1.1587290859468664
H    -0.3897298479354016   4.6961824986731662  -1.6592248709431057
H     0.9694177447008074  -4.3547399440747494   0.0103586646146119
H     1.0120064671853843  -3.6471888738964910  -2.2565065833619977
H    -0.7488899456615652  -3.6845069548164084  -2.3087567767802324
O    -0.5159057401433921  -0.6300990200025024   6.9855529599832140
H    -1.1034970202289984   1.1990697142235192   6.1614605136204714
H     0.6269643688284510   0.8868507026198352   6.3102475142480072
H    -1.3315346061674991  -1.0920118135113022   6.7457916826576474
O     0.1435389024830392   0.4126450600636822  -6.0363234428647070
H    -0.7718956100065688  -1.7775888886873545  -4.5155145126434029
H     0.9899702584175005  -1.7173582717734943  -4.4659090199259674
Zn    3.1097976772607177  -0.6297107013754183  -0.1447199585140165
N     3.1713872526899762  -1.2953606581002926   1.8160161665086401
N     3.4485331478981562  -2.4662478916932375  -0.8514059035393431
N     3.2644437047976269   0.2007318611576262  -2.1779980532611778
N     2.8300497244215261   1.2252302743761876   0.5626768845244745
C     3.0346266927666470  -0.5386460007568680   2.9598143601136218
C     3.3120143931158910  -2.6006668881652280   2.1987897566702679
C     3.5422586950528427  -3.6181125165914754  -0.0807094854731445
C     3.5921253764103205  -2.8272858116917945  -2.1631496076785188
C     3.4800294524985294  -0.5723645950815230  -3.2672351103213666
C     3.2116097700826298   1.5242563800707984  -2.5290389509823692
C     2.8744350015665350   2.3195617528348977  -0.2236163067656665
C     2.8182038156383622   1.7000374752556602   1.8865514411111128
C     3.0916575747630386  -1.4103971834512672   4.1091949623935005
H     3.0008931743916247  -1.0879091674469992   5.1384730250474933
C     3.2651647170744940  -2.6871430411823733   3.6395636093579280
H     3.3530686444879785  -3.6000472570349906   4.2157094957853056
C     3.7319812274307917  -4.7549623308138580  -0.9653966674072623
C     3.8715245375128933  -6.1874045545371121  -0.5457311577403180
C     3.7647932835981281  -4.2581362449179618  -2.2446861784450225
H     3.9138194480685886  -4.8199371049604904  -3.1579820311225637
C     3.5889783719224346   0.2667757172670892  -4.5298225398018097
H     2.8299892234330715  -0.0183202081986701  -5.2643451356747279
C     3.4005961021587354   1.7084526991739097  -4.0192396808389361
C     2.8278796151845054   3.5228185589523719   0.5391729075262750
C     2.8615784338740888   4.6584664767107826  -0.3950366577052155
C     2.7905205434921991   3.1398777162840394   1.8743200631382604
H     2.7596791288543630   3.7676629661929493   2.7546470367052822
C     3.4754341582965176  -3.6723062987810255   1.3063228403011955
H     3.5668102310723828  -4.6557116071423836   1.7592618326380689
C     3.6014301754436531  -1.9543167870517311  -3.2630041880364740
H     3.7529693614436779  -2.4235796965002376  -4.2318523690278145
C     3.0188064295249575   2.5270179791520775  -1.6060680581828273
C     3.0116744483471085   4.0294369991395191  -1.8249978390967085
C     2.8819555615495744   0.8515589516577019   2.9918577287728030
H     2.8311302805092415   1.3152404567682945   3.9726744650321018
H     4.5647546530808025   0.1133564990240197  -5.0035748627238359
H     4.2641527071515588   2.3500183272202442  -4.2276490989167606
H     2.5246880549960835   2.1947050351470065  -4.4586117973475847
O     3.6397854881312148  -7.1144358686990250  -1.6055401984420807
H     3.2047246570290544  -6.3941284705677761   0.3084006634287871
H     4.8948664582722277  -6.3880949540390883  -0.2026217723384164
H     2.7818148832262017  -6.8946002348832822  -1.9951427116478393
O     2.7904465523418036   5.8530145571753485  -0.1746887948179418
H     2.1864334170484825   4.3673419228297048  -2.4618399047319945
H     3.9395662080235492   4.4026407051640923  -2.2777749728635666

==> mol3_dimer_B97-D3_def2-TZVP_disp_0.0_opt.xyz <==
92

Zn    0.2110773458828819   0.2740538556178806   0.1264246372040861
N     0.1091497852097441   2.2573833652785518   0.7336230590174492
N    -0.0781907041709680  -0.3668431607231497   2.0242756875092507
N    -0.0421868485641498  -1.7978668167000178  -0.5984733456213623
N     0.1054113965418682   0.9168903042545709  -1.7659688286897406
C     0.1951722218858055   3.3682254856875362  -0.0742823932958216
C     0.0250907882225430   2.6891386549729392   2.0264849607834474
C    -0.0964956660340402   0.4483046567047992   3.1463099767307057
C    -0.1578625420448994  -1.6649083155798936   2.4464380599469053
C    -0.1290677468529778  -2.8603423097753229   0.2313846545819815
C     0.0016688516131953  -2.2006409567691674  -1.9035904656367046
C     0.1199218013961270   0.0870674426737476  -2.8142088550220832
C     0.2144309895038750   2.2060375957997618  -2.2836390814144010
C     0.1820686892649835   4.5532153318382349   0.7548979880183530
H     0.2338507157593321   5.5708491029244902   0.3873848408897949
C     0.0711836220836421   4.1327525338055917   2.0561652815059390
H     0.0237167918878973   4.7410283656832073   2.9511579537311876
C    -0.1787737614794646  -0.3876185614997698   4.3302033788358356
C    -0.2133522649746128   0.0849357912734713   5.7475186157246929
C    -0.2238981763206379  -1.6893381579955724   3.8867510696113219
H    -0.3034771700669409  -2.5916525684460661   4.4836696955468289
C    -0.1751549256612576  -4.1677902782904495  -0.5483865054394156
H    -1.1233302296067282  -4.6868933241603035  -0.3675950277973141
C    -0.0272186903640159  -3.7127471351686556  -2.0147469323020450
C     0.2223817805600403   0.7919273954310700  -4.0541486563047657
C     0.2418410677236780  -0.1976598550647486  -5.1418752703370085
C     0.2824997143207708   2.1392785122856530  -3.7274568437058444
H     0.3687401091840570   2.9932605239517276  -4.3874163060948179
C    -0.0611722331110388   1.8390818996874478   3.1393662884846565
H    -0.0901199563135804   2.3325580489467730   4.1056133731897599
C    -0.1774952664120970  -2.8029386777355554   1.6172533552377752
H    -0.2472297109714486  -3.7577391901394614   2.1334957172460074
C     0.0753435763311420  -1.3130089163742404  -2.9556734158362925
C     0.1424356436705206  -1.6034326610845284  -4.4458190045441057
C     0.2578548621341318   3.3440587337752352  -1.4748502924540132
H     0.3360171125375473   4.3048454891460128  -1.9771670925903870
H     0.6253530502917576  -4.8446429015132733  -0.2310116028431495
H     0.8970902133549339  -4.0809763341005487  -2.4754911652545277
H    -0.8524268042826592  -4.0479968072744938  -2.6521259233358254
O     0.8684929760915535  -0.4401243610984701   6.5636726012301736
H    -1.1624348086106437  -0.1903086386652038   6.2284146482869103
H    -0.1065180172350931   1.1687219246991873   5.8117208717578803
H     0.8987617583363163  -1.4000929314762431   6.4453392738400046
O     0.3192015725073059  -0.0343525062175261  -6.3450059903121439
H    -0.7435767770386483  -2.1270597893107643  -4.8283587664262901
H     1.0147712486211407  -2.2054301161543104  -4.7320078925146447
Zn    3.1014974649607456   0.0851649880966379   6.4127583780753676
N     3.1219881875402833   2.0575261913997909   7.0359191652254012
N     3.4194931038904479  -0.5910142382371173   8.2820112623688580
N     3.3802469816164029  -1.9926306900401447   5.6416685065395491
N     3.2743732106335122   0.7561166803846368   4.5273715252523390
C     3.0328857683564503   3.1834159390159669   6.2457070249316144
C     3.1344473755273241   2.4608693628042650   8.3375943545804976
C     3.3879485735367050   0.2035327966043695   9.4163036808855392
C     3.5156746811580439  -1.8910155905635890   8.6837480262880309
C     3.4878228453745472  -3.0647275110685386   6.4553000071250386
C     3.3756101567014416  -2.3720241842473073   4.3272749680219196
C     3.2911876910828255  -0.0607530204067841   3.4687180932898061
C     3.1432392985012201   2.0538362441707680   4.0221812600378053
C     2.9674062453391858   4.3490878652736855   7.0996623483595585
H     2.8974988123674037   5.3727138189239056   6.7522674092085708
C     3.0320732173196436   3.9031023196590113   8.3946680636824951
H     3.0208186925573637   4.4947965618584771   9.3017830732306219
C     3.4971598648362106  -0.6539621925042706  10.5912519110573093
C     3.5230703356114597  -0.1988278147991033  12.0192578950191660
C     3.5751374901572270  -1.9409902501679126  10.1292464348252516
H     3.6732795186692666  -2.8424218215328607  10.7206527346810887
C     3.5825854539233681  -4.3563694489669196   5.6521386573397923
H     2.8198982222229212  -5.0772031794440826   5.9643787401262012
C     3.4075298123397193  -3.8823073140782989   4.1932969003020526
C     3.1638985742628813   0.6602308734375494   2.2403754556051960
C     2.9969365686924716  -0.3141325570910803   1.1762914218924081
C     3.0798813484980134   2.0064064061537308   2.5841940508315591
H     2.9472151801880608   2.8610631539303433   1.9347829692460488
C     3.2500782272728803   1.5873090186448291   9.4363742938373480
H     3.2372666385468940   2.0587169941871353  10.4152715314929853
C     3.5390719322537714  -3.0198311728205454   7.8437880425262048
H     3.6209428790886271  -3.9779646336801759   8.3512512871460718
C     3.3347847457740416  -1.4605946201099751   3.2993681726354489
C     3.2744559576388301  -1.7153109223856660   1.8022696364932609
C     3.0348831931696441   3.1802261680633421   4.8463189277408540
H     2.9435510270043097   4.1437776645415569   4.3516364927201554
H     4.5566585578232859  -4.8313944383391592   5.8168020998899497
H     4.2188435562572355  -4.2095068772182369   3.5350692728864765
H     2.4726542625053134  -4.2430340924078154   3.7460784220398615
O     3.2389155477336713  -1.2395893894283390  12.9540495726344904
H     2.8316484938428910   0.6491650188572532  12.1565281663166846
H     4.5244296528772976   0.1643608703933249  12.2852630614997285
H     2.3935992357993334  -1.6321742402045616  12.6941935439398108
O     2.6095366585245579  -0.1476199138398092   0.0193115325558746
H     2.4835737845646135  -2.4124360945155230   1.5072778012938985
H     4.2199906540902434  -2.1030702490889683   1.3962211942821654

==> mol3_dimer_B97-D3_def2-TZVP_disp_180.0_opt.xyz <==
92

Zn    0.2066572021621024   0.3632015898251815   0.0158306587379777
N     0.0528812379500877   2.3598410032859851   0.6115691590208676
N     0.0528347080988788  -0.2710366267258368   1.9214860009557837
N     0.1143368865457333  -1.7176015416447343  -0.6904267933882330
N    -0.0918579351978756   0.9941884681883743  -1.8689509892912308
C    -0.0043941578329005   3.4698600581994934  -0.2030588240309834
C     0.0566579459699008   2.7922830719123026   1.9060783102878367
C     0.0325574143784027   0.5501258886506522   3.0370593097046732
C     0.0635645100470251  -1.5669838846806108   2.3517594536772113
C     0.1700724076772424  -2.7760747471490670   0.1480002144978438
C     0.0898395551175014  -2.1261029824336712  -1.9954990723045209
C    -0.0897048287310294   0.1579645565868836  -2.9134436353248563
C    -0.1298383697524967   2.2836828165839673  -2.3987704210231771
C    -0.0064097702329850   4.6563346818596196   0.6227718779015416
H    -0.0476429412050439   5.6736946984110199   0.2530923426546917
C     0.0319880912428771   4.2369555726671919   1.9294739441367663
H     0.0252046797404252   4.8489058907787461   2.8232907760289980
C     0.0149897523490129  -0.2849828744098320   4.2275947070175830
C    -0.0318799456224673   0.2045332635249646   5.6392531075448247
C     0.0262835853830869  -1.5868732953232287   3.7945968328075623
H     0.0424765604038747  -2.4928057998453230   4.3888108436717008
C     0.2538410548789159  -4.0858885788573502  -0.6244058153566993
H    -0.5507107069934691  -4.7689123808148235  -0.3329689430658945
C     0.1558642741754964  -3.6381061770469878  -2.0980828634883730
C    -0.1513654335893644   0.8567152525568010  -4.1589952300218309
C    -0.1328988965543753  -0.1366436101635200  -5.2433105292693236
C    -0.1790272981869780   2.2081275623808274  -3.8422882741354782
H    -0.2185775668203667   3.0591553055740279  -4.5105007510981814
C     0.0504935580542613   1.9400338061835671   3.0238714692948001
H     0.0616244111999025   2.4348798012312063   3.9897455154482726
C     0.1427036114049441  -2.7094750251888837   1.5345434557365998
H     0.1781867415554199  -3.6597652052079921   2.0617834170283929
C    -0.0092204838017072  -1.2428341859030139  -3.0490959637822348
C    -0.0409990453866936  -1.5390994738525363  -4.5394174420753890
C    -0.0849455991847448   3.4324844128771126  -1.6026565954506158
H    -0.1207905025989093   4.3899284269565744  -2.1162361063368036
H     1.1993014369585191  -4.5965150481331110  -0.4074137433233300
H     1.0161130275493475  -3.9549157863879061  -2.6980908740314620
H    -0.7368822324776872  -4.0321992964679980  -2.5972273196997366
O     0.8380459249293507  -0.5222291352030115   6.5393835539712608
H    -1.0568403584791568   0.1579295877103629   6.0355473972278570
H     0.3051255254712105   1.2411032452635626   5.7092216801256432
H     0.7029053932690048  -1.4720500333455393   6.4101849830636608
O    -0.1701631359498895   0.0224630608891401  -6.4487204350173437
H    -0.9013381594571219  -2.1493540554629957  -4.8440361416956970
H     0.8577498836209745  -2.0570639030798681  -4.8988442004617827
Zn    3.1080723707348676  -0.3632189706496103   6.2841586790052393
N     3.2611762992159252  -2.3597694029642553   5.6881639077745501
N     3.2620723693080467   0.2711813408896860   4.3785753882137328
N     3.2011466112361426   1.7175486685112478   6.9906422834569719
N     3.4067279702899942  -0.9943576730620181   8.1688414696086333
C     3.3184327956135631  -3.4698699328716791   6.5026984122045155
C     3.2571255355361952  -2.7921182573696046   4.3936113607218141
C     3.2818976056289353  -0.5498395464468179   3.2628846440073431
C     3.2519571326264014   1.5671974560464161   3.9484487444313041
C     3.1456934759838848   2.7761137687011819   6.1523018371650879
C     3.2257030786236869   2.1259348603368391   8.2957452745371825
C     3.4045910286242358  -0.1582753217029243   9.2134421868471570
C     3.4444454327204972  -2.2839278374918899   8.6985029579801907
C     3.3203484996986385  -4.6562638319129945   5.6767643368314538
H     3.3616120980315984  -5.6736585993488271   6.0463435565816992
C     3.2817066163566775  -4.2367818581933117   4.3701035277806168
H     3.2883604798520283  -4.8486572356616486   3.4762336696522707
C     3.3001259464535178   0.2853946765263761   2.0724744466207730
C     3.3470511327972439  -0.2039477316335001   0.6607378689612610
C     3.2889251686897572   1.5872385193086185   2.5056138581435268
H     3.2729380143463702   2.4932352191661669   1.9115077683376354
C     3.0619274419072315   4.0858577813893797   6.9248406394990480
H     2.1162587999264493   4.5962449200270630   6.7081569128699527
C     3.1603276666758036   3.6379569524806934   8.3984504414235222
C     3.4657120899667979  -0.8572048863175197  10.4589202016536102
C     3.4463190240524235   0.1359773692238392  11.5433826340157619
C     3.4939480034807784  -2.2085557044603044  10.1420241437846972
H     3.5334429490148413  -3.0596725471073292  10.8101254941416194
C     3.2633927900767712  -1.9397534380606696   3.2759031542713202
H     3.2521918179930287  -2.4344874161040053   2.3099712756605690
C     3.1732454323285282   2.7096385249860528   4.7657706407313229
H     3.1380495138158451   3.6599723985451647   4.2385924749398063
C     3.3244403106051981   1.2425221441223704   9.3492592175750886
C     3.3564805786778780   1.5386223051902976  10.8396072876837213
C     3.3991924675279761  -3.4326358374470813   7.9022811079466955
H     3.4350062076674921  -4.3901368894034487   8.4157556899852128
H     3.8662169611296648   4.7691123625700591   6.6332537631276738
H     4.0535064908805927   4.0315852194003954   8.8971973118760239
H     2.3005171669059501   3.9551519170597613   8.9988732569089773
O     2.4764665489513646   0.5223894565735908  -0.2391249263102538
H     3.0105316142763487  -1.2406629779782170   0.5906692154968289
H     4.3718909043143057  -0.1567568685334615   0.2642299980275875
H     2.6122478543335999   1.4722633620268504  -0.1110764712786439
O     3.4851251493379962  -0.0231999119359149  12.7487327624388911
H     2.4583553026956415   2.0576365672514845  11.1990279015004024
H     4.2175571144764747   2.1478058760419283  11.1443393596619522
