# Supplementary material for: Theoretical Study of the Structure and Binding Energies of Dimers of Zn(II)-Porphyrin Derivatives
Source: J Phys Chem A. 2022 Oct 4;126(40):7102–9. doi: 10.1021/acs.jpca.2c03692 (PMC9574925; doi:10.1021/acs.jpca.2c03692)
Supplement: Supplementary file 1 — jp2c03692_si_001.zip [file jp2c03692_si_001.zip › SupplementaryInfo/mol3/mol3_dimer_b97-3c_opt_geoms.txt]

==> mol3_dimer_B97-3c_0.0_opt.xyz <==
92

  Zn  0.08632283108644      0.41816689963341     -0.53070986233925
  N   -0.17708877544635      2.33936981874508      0.16095272181140
  N   0.30785688507462     -0.28513216228724      1.33764511100443
  N   -0.07305990305026     -1.64257626851316     -1.27769556713276
  N   -0.40566549032652      1.06761071587789     -2.34124111700254
  C   -0.39921840222537      3.46155681884164     -0.59806520607746
  C   -0.06717485218862      2.73502542327502      1.45703340310674
  C   0.27827435581372      0.49326956549730      2.48776693070845
  C   0.32552494578919     -1.59703989714896      1.73051308965240
  C   0.02918318958618     -2.72100022411955     -0.47983541728412
  C   -0.25544695345010     -2.01798180982003     -2.57821640264231
  C   -0.49652773800959      0.27165438843972     -3.40596457975997
  C   -0.58586420802684      2.36300510032190     -2.81194526357419
  C   -0.42704785244314      4.60916621170248      0.26543730408730
  H   -0.58993044290416      5.62503809609391     -0.05783599028782
  C   -0.22351316436137      4.16068621637726      1.53620990327450
  H   -0.17626871871913      4.74118588621224      2.44323728093852
  C   0.35149370368788     -0.37838278211175      3.63531015587220
  C   0.34232171139949      0.08056043128974      5.05126004004278
  C   0.38371264371650     -1.65651270208203      3.16204441638348
  H   0.45628234817677     -2.56530473935300      3.73666875384095
  C   -0.14723136857185     -4.00065189425745     -1.26866355802489
  H   -1.05713056838934     -4.51112601402743     -0.95256146920558
  C   -0.23375734587855     -3.51727114616547     -2.71756951292836
  C   -0.74304121364584      1.00075566341079     -4.59844428841205
  C   -0.87746299528857      0.04481487243311     -5.69701762863186
  C   -0.79789961779102      2.32916698667370     -4.23308443799757
  H   -0.97609547191239      3.19111744284401     -4.85560837905820
  C   0.14156951964878      1.86569390102001      2.52995930916751
  H   0.17523648848131      2.32724644679140      3.50709384838022
  C   0.22792935693670     -2.70186048200384      0.88586227292659
  H   0.27996004078380     -3.66528645639949      1.37563079579964
  C   -0.43627487199033     -1.11557871825871     -3.59203608617556
  C   -0.64434700907378     -1.36178751287675     -5.06841649700639
  C   -0.58005170250761      3.47264604602233     -1.97856984475552
  H   -0.74203014546620      4.43724500581335     -2.44139847158923
  H   0.67341000561644     -4.69457595616215     -1.09843835371697
  H   0.62381860982635     -3.83395108938016     -3.31251260230926
  H   -1.11821788335526     -3.88088136752558     -3.23810060440981
  O   0.43127093014040     -0.96926081715409      6.00949617688924
  H   -0.54791855199972      0.68982510527739      5.24300196713587
  H   1.20368312891288      0.71989417418499      5.23905227714960
  H   -0.31349467144879     -1.56616050120645      5.87589428507144
  O   -1.13814813695743      0.23810699028245     -6.86709450365288
  H   -1.50238747932590     -1.99892444995507     -5.28847138494119
  H   0.21944337812571     -1.81361477214277     -5.55941678231202
  Zn  3.07410770970089     -0.06408578031661      0.78315756333954
  N   3.21359036463054      1.89551005802816      1.39173399641674
  N   3.55740028869522     -0.73120401786224      2.59137436823781
  N   3.32166085379331     -2.06981688585399     -0.03852867473869
  N   2.73448505703934      0.61658937844515     -1.07949609289449
  C   3.06322478482356      3.02595449118429      0.62805758984623
  C   3.41199974487850      2.29283687472355      2.67875629172917
  C   3.63389029250216      0.04380358123052      3.73263581317350
  C   3.66011232808765     -2.03330517907497      2.97171288549948
  C   3.53524416863016     -3.14693814254363      0.74451129006525
  C   3.28506883306990     -2.43157930034175     -1.35201131373368
  C   2.81062526240372     -0.17257796508630     -2.16498356833645
  C   2.72985772629886      1.93063963417798     -1.56927648563540
  C   3.18124214579482      4.17954735810400      1.47469176774732
  H   3.09912890864769      5.20120297785488      1.14131352621481
  C   3.39285784050520      3.72760562438567      2.74292971664402
  H   3.53162220966403      4.31276488582947      3.63812978798796
  C   3.77812704126392     -0.82849243006989      4.88060971607236
  C   3.83946909660850     -0.43342846360169      6.32006268282401
  C   3.79484755778771     -2.10224605097108      4.39741981059767
  H   3.87058560895667     -3.00797864343598      4.97667892898846
  C   3.58570264370129     -4.41286630470785     -0.07911441781900
  H   2.69967393744607     -5.01718936252460      0.12256213942167
  C   3.60553749332553     -3.89408661641753     -1.51732407302365
  C   2.76334648202077      0.57439475128630     -3.36690654476050
  C   2.84377493704237     -0.36087970977233     -4.48508846453453
  C   2.70507060770881      1.90508771080983     -2.99841870649815
  H   2.67940129406605      2.77631024850871     -3.63172776448897
  C   3.58864115385033      1.42386034425497      3.75975329308001
  H   3.70490087448044      1.89560380918714      4.72585688616677
  C   3.66228715382673     -3.13644073604215      2.11525329487652
  H   3.79607171536515     -4.09872734877665      2.59183053282284
  C   3.02365137673016     -1.54103627656296     -2.35778515485235
  C   3.03986103249703     -1.76784396542366     -3.84880341065333
  C   2.84256113576046      3.04041729165165     -0.74490071003682
  H   2.78570942898473      4.00993705768096     -1.22016410871865
  H   4.44797438847746     -5.02693520729197      0.17121688969454
  H   4.58952051775044     -4.00844549165478     -1.97564207553800
  H   2.89923377099232     -4.39810032661745     -2.17347771571482
  O   3.13069711404948     -1.32041685207681      7.16875275108207
  H   3.48820693872953      0.59787778436832      6.44739552177313
  H   4.87354615336588     -0.44786781781756      6.66959228880759
  H   2.21267916773124     -1.33812041081356      6.85400145425241
  O   2.77161744978103     -0.15652897608188     -5.68141931423085
  H   2.24561524204755     -2.42757545064921     -4.19846510743152
  H   3.97883191143745     -2.19119288383240     -4.21097036353755

==> mol3_dimer_B97-3c_180.0_opt.xyz <==
92

  Zn  0.08824343883065     -0.18806592268648      0.68164817124077
  N   -0.00207206257491      1.78445686054727      1.27145165995225
  N   -0.34787047883664     -0.82671573969797      2.51016946277596
  N   -0.17907716186383     -2.20158584268606     -0.10818466920296
  N   0.36772702339609      0.47401897282587     -1.19352044078081
  C   0.13292932077385      2.90437027856407      0.48908010721526
  C   -0.16045256265003      2.19568532821901      2.55951258547150
  C   -0.37396130427741     -0.04043823559568      3.64527993345383
  C   -0.44854991615305     -2.12519035098011      2.90858394853508
  C   -0.36514644191447     -3.27010790112554      0.69328195015378
  C   -0.14534211273759     -2.58537333575819     -1.41502089921284
  C   0.29244176302574     -0.33222025896853     -2.26256379144236
  C   0.40178457128370      1.77880646532027     -1.70272994447630
  C   0.04723185172047      4.06771451606593      1.32610557107808
  H   0.10330733751097      5.08758986840022      0.97953162321839
  C   -0.12722440023459      3.63071386759820      2.60714468217420
  H   -0.24510993226921      4.22816127167453      3.49734527478214
  C   -0.48823655054878     -0.89718439371267      4.80966969057354
  C   -0.46294468110757     -0.49191636310493      6.24959807444782
  C   -0.53604988809448     -2.17520704825084      4.33896485845362
  H   -0.60096191799242     -3.07648134366106      4.92740550220583
  C   -0.40643397052778     -4.54898198106395     -0.11017153993043
  H   -1.26951645333844     -5.15950633505445      0.14712259282298
  C   -0.41670709028248     -4.05796548438079     -1.55811868015810
  C   0.36695289417415      0.39347322364015     -3.47857519035160
  C   0.32490086144451     -0.56503446016108     -4.56952139907503
  C   0.43905495794102      1.73091990953765     -3.13157107023492
  H   0.49287936298228      2.59018778818546     -3.77911172463326
  C   -0.30973522703975      1.33910388122247      3.65530102071717
  H   -0.37521654429639      1.81846015667603      4.62182763056466
  C   -0.47298201700672     -3.23847846069895      2.06673687349195
  H   -0.59124389821701     -4.19486349219729      2.55907810520238
  C   0.08817949061967     -1.70286261955036     -2.43454674252075
  C   0.09657245865146     -1.95375625546774     -3.92191011422263
  C   0.32014210747433      2.90053052736507     -0.89021179945026
  H   0.38003375699687      3.86301893173604     -1.37994249753313
  H   0.48071574370536     -5.14642912476607      0.10426049767992
  H   0.33412029918422     -4.53793022651909     -2.18077466454637
  H   -1.38363473119588     -4.21780923859644     -2.03840909378862
  O   0.60767273388370     -1.08396767999908      6.96680835004095
  H   -0.44530775901784      0.59869754953875      6.34174223059146
  H   1.43448375422304     -0.72184836008625      6.60183304644427
  O   0.45689786303783     -0.39553586120159     -5.77446241241151
  H   -0.83971744427027     -2.37281000350604     -4.29674519583354
  H   0.89208644536411     -2.62886758800238     -4.23824129056942
  Zn  3.11152611618575      0.22150518710652     -0.70474768528140
  N   3.20314402381647     -1.74927022316094     -1.30034988775093
  N   3.54935912597281      0.86556442926992     -2.53107161062225
  N   3.37859943054455      2.23268091150729      0.09148791407050
  N   2.83260230608020     -0.44629878757261      1.16869680684477
  C   3.06817888889486     -2.87155907714376     -0.52143404362092
  C   3.36110673998488     -2.15652225057027     -2.58972373341057
  C   3.57597440634329      0.08276817742679     -3.66853774254152
  C   3.65083280549260      2.16524000478792     -2.92544380830245
  C   3.56547393873021      3.30346587989821     -0.70669264035984
  C   3.34425223074812      2.61260720883078      1.39944999039349
  C   2.90804007670741      0.35662170574825      2.24023703275286
  C   2.79947737590065     -1.75265898825552      1.67383926228063
  C   3.15324057153068     -4.03234850003526     -1.36210340579276
  H   3.09687309841503     -5.05328875614201     -1.01870301916017
  C   3.32743651460288     -3.59140058315610     -2.64182081021802
  H   3.44502873250633     -4.18607666120908     -3.53390801120652
  C   3.69148500426284      0.94293481752601     -4.83025806277270
  C   3.66561724839330      0.54205127626572     -6.27139434870169
  C   3.73969767322669      2.21952469313698     -4.35557429253484
  H   3.80616158273980      3.12264193019279     -4.94104902475855
  C   3.60724191516814      4.58001007849326      0.10042855425692
  H   2.72181254047642      5.17984420294377     -0.11423440502635
  C   3.61384067148967      4.08510477226219      1.54707816246272
  C   2.83466629240732     -0.37287492257513      3.45404241379996
  C   2.87780655564604      0.58202205780131      4.54808265593782
  C   2.76322001251170     -1.70927292559405      3.10282714397352
  H   2.71083751019385     -2.57071221899381      3.74759397569754
  C   3.51068659544154     -1.29665720755142     -3.68289235828921
  H   3.57550668184906     -1.77307652921912     -4.65090660097274
  C   3.67434418412629      3.27590548952682     -2.08019383477080
  H   3.79325075551238      4.23377459463063     -2.56949814083838
  C   3.11137222500089      1.72689688657088      2.41636396594367
  C   3.10422823594171      1.97303795698863      3.90456094017021
  C   2.88135756540649     -2.87191004713015      0.85788497959218
  H   2.82187299084139     -3.83593258321034      1.34467342137470
  H   4.47212816129783      5.18943420227680     -0.15349113195641
  H   4.57877699463394      4.24505593343447      2.03121324966394
  H   2.86001432621846      4.56234203178607      2.16824788753762
  O   2.58328013818606      1.12098350808764     -6.98186451548651
  H   3.66361112041375     -0.54834536634660     -6.36730682801423
  H   4.57054009867588      0.89749623053179     -6.76544931722518
  H   1.76288817263768      0.74526946273864     -6.61585012015665
  O   2.74909402928978      0.40831991326694      5.75275911231232
  H   2.30847530257488      2.64633145617634      4.22410389505341
  H   4.04047784863719      2.39185456773136      4.27974794381470
  H   -1.37518230543296     -0.83224942871724      6.74093978892234
==> mol3_dimer_B97-3c_270.0_opt.xyz <==
92

  Zn  0.07223591069452      0.82491994381526      0.25639505985682
  N   -0.35306031161974      2.73415981335164      0.89969637502851
  N   -0.08900770394898      0.09384732050441      2.09762476268792
  N   0.19640016728507     -1.24550279433962     -0.53625038159827
  N   -0.14473955871548      1.46410913738262     -1.60752235068831
  C   -0.51086121490660      3.85055141311947      0.12211906708869
  C   -0.43237002894299      3.11607126891999      2.20159913657230
  C   -0.19139321985513      0.86387973793396      3.24152308456723
  C   0.00139333542076     -1.20891828021851      2.48138527583517
  C   0.17154827330868     -2.33524806727965      0.26092490777484
  C   0.16720081213432     -1.61840857235421     -1.85197389002636
  C   -0.05606487647918      0.67449871573277     -2.67899210539938
  C   -0.33458269768642      2.75481396958831     -2.09391475402085
  C   -0.70054215526964      4.98928904915752      0.97916708628208
  H   -0.87603909235934      5.99917002892004      0.64290909861198
  C   -0.64674348611399      4.53463471383954      2.26789012988629
  H   -0.76229199816845      5.10872739720134      3.17357659842105
  C   -0.14340744394538     -0.01106353343394      4.39399715259785
  C   -0.17778974062520      0.41343228529696      5.82225167284238
  C   -0.03745544442164     -1.28141943689469      3.91605620000380
  H   0.02478770994276     -2.18786084788264      4.49607582641700
  C   0.17970766429882     -3.60901775989212     -0.54930420643811
  H   -0.69487103118776     -4.21600256244091     -0.31853352499700
  C   0.18931765831581     -3.11450369828273     -1.99717564250425
  C   -0.17950247638560      1.40588380463172     -3.89049687733803
  C   -0.07856370399924      0.46253749414066     -5.00280704207083
  C   -0.35289225901555      2.72471527987362     -3.53042176263188
  H   -0.49663452197764      3.58365558913129     -4.16609357365831
  C   -0.34312845247171      2.23595506707838      3.28430285433538
  H   -0.42211891358521      2.68662873152100      4.26443684039543
  C   0.10923817094776     -2.31451136072996      1.63683866762511
  H   0.12413874257677     -3.27815401700508      2.12858703841404
  C   0.08162957768860     -0.70561052350445     -2.86726616958412
  C   0.05138609679494     -0.94590820558000     -4.35660766024543
  C   -0.50104761935014      3.85960142305673     -1.27127135353085
  H   -0.64923544702557      4.81583045080429     -1.75538375794233
  H   1.05438232156263     -4.21024595810914     -0.31297368111778
  H   1.07670882000775     -3.43560251941817     -2.53839869982625
  H   -0.67166816774758     -3.46187320064093     -2.56776355651907
  O   -0.30056753852539     -0.66569952841405      6.73629079467778
  H   -0.96995374479356      1.15481130047005      5.98032351783985
  H   0.75929088082880      0.90828778924678      6.08710646785291
  H   -1.15187124822603     -1.08898197380222      6.57465354178220
  O   -0.08789865254749      0.67229034608927     -6.20045594274646
  H   -0.79491483232107     -1.55773711821339     -4.67645507536416
  H   0.95184497627538     -1.43264552324016     -4.73031819968529
  Zn  3.13213375085964     -0.49633046049077     -0.30724101034445
  N   3.24457363493035      0.18950590381330     -2.24088423548051
  N   2.84924763305681      1.34948025806998      0.39961428371941
  N   3.28222413094103     -1.26324828123908      1.73350516712746
  N   3.52388107684406     -2.31548662826933     -0.99057451524993
  C   3.42660367373460     -0.56387704932049     -3.37659919247262
  C   3.09857304342739      1.48557389801492     -2.62864701887981
  C   2.84787998790319      2.50772006623761     -0.37198391319017
  C   2.90513921701095      1.73968945909935      1.71489340704188
  C   3.21795775525337     -0.47325707834825      2.82230183428244
  C   3.44179967227206     -2.56962117733124      2.09974222615803
  C   3.63853311182674     -3.38437683947870     -0.19968859755496
  C   3.67251292899449     -2.78061112787071     -2.29462821075526
  C   3.38234621389454      0.30280143294716     -4.52174681227782
  H   3.48488442441214     -0.01378681876256     -5.54719285269307
  C   3.17997044995623      1.56832039567114     -4.06040368550053
  H   3.08132857487022      2.47190342759892     -4.63938867948197
  C   2.83511898328321      3.65083487100434      0.50842420878384
  C   2.80323642197209      5.08289010725508      0.09375014110075
  C   2.87162274225691      3.16865333712185      1.78238306985071
  H   2.88516690078177      3.74947104394531      2.68920878314185
  C   3.41975602571389     -1.27157903915133      4.08855020722786
  H   2.64763857220760     -1.05925549793735      4.82333785782617
  C   3.40349315267671     -2.71893311257696      3.59646808267630
  C   3.84504334167820     -4.57474108864499     -0.94194154903027
  C   3.93870183966974     -5.68638439220015      0.00083549209799
  C   3.86910183540791     -4.19975690892011     -2.27405692798133
  H   4.01549611770168     -4.81928945080299     -3.14418373728549
  C   2.91948740934509      2.55498258217356     -1.74835274618929
  H   2.86217392109562      3.53381781607598     -2.20283210654772
  C   3.04033917311560      0.89433887226570      2.81309036290071
  H   3.03879583304646      1.38306574301830      3.77797974878995
  C   3.60097729987631     -3.57647773983567      1.18695940363650
  C   3.78568179412359     -5.05726422801891      1.41885538423818
  C   3.61989505039527     -1.94017542389141     -3.40116202523653
  H   3.75182406689023     -2.39751978538428     -4.37290618181210
  H   4.37697783882695     -1.00763315277109      4.54023095455010
  H   4.23618687616131     -3.31329465933381      3.96765278236816
  H   2.49016975748916     -3.23645207815109      3.89453318992534
  O   2.38536713308082      5.95624109920262      1.12691372220628
  H   2.17172550897032      5.19252389967430     -0.79556384039186
  H   3.80371215340165      5.41434732636852     -0.19162474178415
  H   1.49537478186856      5.67403839101043      1.38703247375606
  O   4.09345451762358     -6.87455926489547     -0.20836149341452
  H   2.94035031963176     -5.52694888575234      1.92647163939211
  H   4.67180809865428     -5.29741301942032      2.00920832259294

==> mol3_dimer_B97-3c_90.0_opt.xyz <==
92

  Zn  0.03177480527667      0.36229207780242     -0.44744691842973
  N   -0.10408280810189      2.29233112223788      0.23740483583168
  N   0.29798362187688     -0.34822716039704      1.40352790994971
  N   -0.10802768854231     -1.68029581002993     -1.21143228319809
  N   -0.38639885764780      1.04006275632638     -2.26421892996859
  C   -0.29939162700770      3.42653512849152     -0.51490883101842
  C   0.03467794710853      2.68050453220636      1.53398532401826
  C   0.28951327799650      0.42472136024197      2.55889481335381
  C   0.26119820980803     -1.66214744267311      1.79372801674626
  C   -0.02954630856217     -2.76737615371182     -0.42114978442791
  C   -0.25977084366020     -2.04783791750601     -2.51810957875855
  C   -0.49510610825656      0.24787815795722     -3.33244460637086
  C   -0.54924555853517      2.34214199762539     -2.72935275951828
  C   -0.26509950304404      4.57170869066360      0.35249131317598
  H   -0.37448283086512      5.59626500048942      0.03559612691113
  C   -0.06109626870492      4.11145376444317      1.61781800002881
  H   0.03275382831081      4.69072166370911      2.52175791190433
  C   0.30929777817514     -0.45444887711195      3.70443052481300
  C   0.29981439395623     -0.03013708935848      5.13343757954137
  C   0.29633986760105     -1.72947963463585      3.22420269029472
  H   0.30910782901147     -2.63759621559124      3.80310298173204
  C   -0.20320361571846     -4.03613085217707     -1.22223120721027
  H   -1.14643249233588     -4.51609541001059     -0.95825952743393
  C   -0.19554851712611     -3.54383144646279     -2.66928910136434
  C   -0.71457382022790      0.98702157107163     -4.52236876954074
  C   -0.79728436495504      0.04280531992272     -5.63359656659378
  C   -0.75182391603084      2.31890105377998     -4.14777261092688
  H   -0.90846812752387      3.18735241183968     -4.76711854360444
  C   0.21042238941334      1.80113685606757      2.60421648091451
  H   0.25426560932104      2.25807182249795      3.58274598208764
  C   0.14292605978970     -2.76076430394629      0.94677857370529
  H   0.16472842329444     -3.72696894852682      1.43219612056379
  C   -0.43750014280207     -1.13791878966267     -3.52438759416269
  C   -0.61791960975551     -1.37272218867608     -5.00512341195635
  C   -0.50097868212970      3.44971752090554     -1.88971212013732
  H   -0.64302603408465      4.42025379334983     -2.34645375801039
  H   0.59348887905096     -4.74399958171635     -1.00709450992132
  H   0.72422245677676     -3.82361969542106     -3.18550108132885
  H   -1.02169973135466     -3.92905829734439     -3.26387215758352
  O   0.02819148640711     -1.08539568656768      6.04289675080529
  H   -0.40522850394334      0.79774939804937      5.27308141314438
  H   1.28256061577012      0.34935724047986      5.41134270925745
  H   -0.85518119150736     -1.41829222117349      5.84580679065791
  O   -0.96014407606141      0.24872733291024     -6.82121308076927
  H   -1.49144216693358     -1.98095740094160     -5.24652581444314
  H   0.23854527533258     -1.86237969597034     -5.47394950917286
  Zn  3.10110168535354     -0.30957543154210      0.76937152529293
  N   3.50966477806444     -0.95841723199316      2.66916951306469
  N   3.25391562890260     -2.14903210737603      0.02695164982627
  N   2.93744631277544      0.49088278967203     -1.29618596007693
  N   3.28541131805843      1.55492092840614      1.41469188454509
  C   3.64072216073578     -0.18688397891633      3.79444088480912
  C   3.56800986486288     -2.26159033900708      3.05158572539858
  C   3.39314047096906     -3.29315927216102      0.78963446731735
  C   3.20077625094052     -2.52609365610570     -1.28059562591712
  C   2.97708967629239     -0.30082833073419     -2.38958841179549
  C   2.95424011237018      1.80973445073881     -1.66386444105404
  C   3.18775118482262      2.62972719081691      0.63040023302510
  C   3.47741801183110      2.03556837252408      2.70713068038624
  C   3.78441299168152     -1.04955887931700      4.93519370288827
  H   3.90400790484156     -0.71919479644575      5.95464456234120
  C   3.73306949720653     -2.33203204847979      4.47798024603969
  H   3.80765474234370     -3.24016385020453      5.05438338028994
  C   3.43125976008134     -4.43830880231173     -0.09489084374335
  C   3.59674772276992     -5.86144338967001      0.31840771584525
  C   3.32164545130746     -3.95565458208016     -1.36427954080189
  H   3.34065016649017     -4.52877470291632     -2.27710764505638
  C   2.96505284009220      0.51531002527478     -3.65998965827686
  H   2.10246423164212      0.26544720026121     -4.27324467384514
  C   2.92434338648691      1.96037647795378     -3.15945126401807
  C   3.30850744653352      3.83764104689515      1.36631165155710
  C   3.19799213869685      4.95309326382102      0.42876320989071
  C   3.48934971843762      3.47128096778114      2.68376886062235
  H   3.63266554569701      4.10354420281306      3.54530912171711
  C   3.51154073173164     -3.34032084261979      2.16615731064829
  H   3.59744324977013     -4.32152979480206      2.61344892245642
  C   3.07026993302785     -1.67540024039726     -2.37898204396934
  H   3.08260634390111     -2.15797382528611     -3.34743429015786
  C   3.04135109804903      2.82191393864154     -0.74843846636586
  C   3.06528066203082      4.31248270778976     -0.98251766711515
  C   3.63861715043247      1.20525333657970      3.80835132743400
  H   3.78026434912721      1.68504086619843      4.76800546181104
  H   3.85093041249329      0.30366512625564     -4.25768181313537
  H   3.76975062005894      2.55255530154139     -3.50841811581782
  H   2.02298254793483      2.48167623281553     -3.47520678914259
  O   3.31745811372354     -6.79559014010315     -0.71455455939823
  H   2.99006071274964     -6.06892570016792      1.20838005348623
  H   4.63312286356246     -6.05017995166266      0.60409528192709
  H   2.39544275628380     -6.68112760039894     -0.97225949106859
  O   3.20354240791203      6.15042880238246      0.64271327619531
  H   2.16266661489883      4.68495004374860     -1.46607138372023
  H   3.90930935616560      4.63690684703149     -1.59512442702589

==> mol3_dimer_B97-3c_disp_0.0_opt.xyz <==
92

  Zn  0.27151749455875      0.16531815919526      0.25399649321634
  N   0.17033467103706      2.10408129433934      0.97221950664348
  N   0.08414809958108     -0.57224633751761      2.11396480275195
  N   0.02168461405353     -1.85715706521771     -0.55989936533569
  N   0.05916751781027      0.90317328842723     -1.57611212438620
  C   0.20517135508563      3.25358090876581      0.22485691609186
  C   0.14131311001979      2.46347934929134      2.28329575117953
  C   0.08208526506346      0.17898922319844      3.27560604546093
  C   0.02376731602331     -1.88443812364641      2.46961487903775
  C   -0.02015949386627     -2.95803692063601      0.21048867802658
  C   0.01750169867742     -2.18941068239001     -1.88206647906035
  C   0.04158129356405      0.13515431994818     -2.66318023389831
  C   0.12902538168689      2.21380904085789     -2.02782730580397
  C   0.21308448337294      4.38444154148762      1.11271012511694
  H   0.23173367763704      5.41725383120259      0.80241723825134
  C   0.16792327526428      3.89599299611807      2.38599766618582
  H   0.15241096070709      4.45375289903872      3.30888767968926
  C   0.03574730003196     -0.71950606493468      4.40894657313382
  C   0.01021535404690     -0.31279393328170      5.84158320570589
  C   0.00428133293507     -1.98425491115815      3.90421414383689
  H   -0.02804151175990     -2.90572172856574      4.46287655240022
  C   -0.09085879526846     -4.21307858935773     -0.63270681592907
  H   -1.03328565652237     -4.73312256675400     -0.45931532018713
  C   0.02269895861449     -3.68508643604696     -2.06614788370932
  C   0.07843607937026      0.90223985814425     -3.85834240331685
  C   0.06793713897493     -0.01965012453993     -4.99032097509731
  C   0.13285308432840      2.22426652484723     -3.46483262464642
  H   0.17814783190730      3.10889119522919     -4.07946316691194
  C   0.10480234033706      1.55784985084208      3.34759614086978
  H   0.10557847299366      1.99452446168960      4.33717010066469
  C   -0.01533214340759     -2.97294046299029      1.59235962320863
  H   -0.06379221358417     -3.94795625882111      2.06034926049042
  C   0.02215888417270     -1.24928839558953     -2.87859566783854
  C   0.03207458049081     -1.45126352920885     -4.37564696215970
  C   0.19820688950733      3.30351632056510     -1.16805828621897
  H   0.24208406927177      4.28520448752408     -1.62109740774369
  H   0.70484471854673     -4.90954684500004     -0.37221127201730
  H   0.94626498019748     -4.00269586904336     -2.55189939472954
  H   -0.79427835896133     -4.01144757380574     -2.70793704874211
  O   -0.07408742828144     -1.39928440077135      6.75003431328607
  H   -0.79832157458963      0.40731414619930      6.01533519774194
  H   0.92928515952793      0.21619228074160      6.10513751665909
  H   -0.93122199248024     -1.82054134416167      6.61868170277984
  O   0.08628237506282      0.21087874888937     -6.18489577667670
  H   -0.84920032030986     -1.97631491735849     -4.74991230639625
  H   0.90098965005984     -2.00870120252205     -4.73147029249687
  Zn  3.44880915505511      0.18916839481378      6.27634644182884
  N   3.29115163103988      2.15911489239344      6.86799086048139
  N   3.38240451614949     -0.44929148295488      8.15017438782960
  N   3.49513794530453     -1.87146958470170      5.55430236019313
  N   3.53019290777198      0.82695672539493      4.40178649133750
  C   3.22706033342698      3.27085512312065      6.06092984184376
  C   3.21724512637717      2.58518330518221      8.15803368608780
  C   3.30490821274794      0.35697278868791      9.27110432018528
  C   3.38366659224306     -1.74466848123958      8.57354500914829
  C   3.44615151193517     -2.93212916757065      6.38136810151381
  C   3.48784065802549     -2.27727148222289      4.25110607298736
  C   3.51114276927712     -0.00172692012875      3.35562227519539
  C   3.37124485610112      2.11173750321936      3.87765112571960
  C   3.10903647124061      4.43917188751427      6.88702240690153
  H   3.04286963728145      5.45185169302354      6.52256586405510
  C   3.10748316354135      4.01704836497279      8.18322762643260
  H   3.03473604515888      4.62070387289112      9.07381604135149
  C   3.28152952073394     -0.48595497496221     10.44903013118218
  C   3.21402518524181     -0.02212561075509     11.86430413849951
  C   3.32924897597581     -1.77281466787534     10.00870194551731
  H   3.32979249751783     -2.66390732534654     10.61488318196453
  C   3.43578700670927     -4.23045263415299      5.60702875105358
  H   2.57926270516978     -4.84257280421365      5.88484602694021
  C   3.39455229505475     -3.77522134486757      4.14602916604642
  C   3.33552682587109      0.69696128320068      2.13221280815505
  C   3.11549380580073     -0.28617990263194      1.09675599228217
  C   3.25398647392171      2.03876229609348      2.45502142754003
  H   3.08097429190024      2.87871870061414      1.80330536969812
  C   3.23141571430245      1.73562333151677      9.26878480204483
  H   3.16413486565048      2.22092839520675     10.23269777882511
  C   3.41255046673366     -2.87560726387187      7.75918119967763
  H   3.38708218029600     -3.82518700075974      8.27708538399478
  C   3.51503213334238     -1.39406513261824      3.20904531008971
  C   3.39728375032423     -1.66854739833513      1.72879557774482
  C   3.25752538248514      3.24570604853368      4.67208524158382
  H   3.15255693933794      4.19223759340404      4.15920075061479
  H   4.32737607105336     -4.81526160570356      5.83324839741962
  H   4.20891433356869     -4.18245580189766      3.54845216064827
  H   2.46796342127366     -4.05825237768591      3.64581459300356
  O   2.81733403350298     -1.03513930358492     12.77671276364973
  H   2.55998093668784      0.85427798387596     11.94356741425116
  H   4.20120983668771      0.29993369032009     12.20130467680509
  H   1.94714934058904     -1.34681579874065     12.50081630242848
  O   2.68022586481782     -0.12950536385006     -0.04211931767805
  H   2.58911761319677     -2.35099936209330      1.47308093842382
  H   4.31338635708649     -2.07772781483787      1.29377612757379

==> mol3_dimer_B97-3c_disp_180.0_opt.xyz <==
92

  Zn  0.43652726469312      0.44602904272054      2.02795896816983
  N   0.10909848748475      2.45972453147556      2.35354955343477
  N   -0.03627211953114      0.00607301557086      3.91880450067306
  N   0.39943149022993     -1.68619470976689      1.53323643324416
  N   0.63382208455338      0.86469030710157      0.09722562872473
  C   0.25457488445623      3.47598236031130      1.44079155896111
  C   -0.18385993721586      3.02325612732393      3.55364661576098
  C   -0.36028130391791      0.93148473965976      4.89518421174376
  C   -0.17869594848133     -1.23909231998535      4.47025560609541
  C   0.19880453181849     -2.64918033811280      2.44909527698875
  C   0.62821287837196     -2.23575912069993      0.30309768744913
  C   0.82576297567270     -0.07336324237263     -0.83158809537059
  C   0.69655151802586      2.08544051686284     -0.56210329322685
  C   0.04990298065560      4.73254514209137      2.10802183888398
  H   0.09242875727576      5.70085786256814      1.63535930072669
  C   -0.22707474580387      4.45346062748412      3.41348229671773
  H   -0.45405465925145      5.15201302984880      4.20337049279936
  C   -0.67114867381329      0.22541340081989      6.11955127074433
  C   -1.08357337435463      0.87323602610772      7.39609186656999
  C   -0.54701316860950     -1.10248933336257      5.85244449776271
  H   -0.66656337445061     -1.92480648458926      6.53843565996862
  C   0.27088759734741     -4.02317851300045      1.83049645821061
  H   -0.67603894183825     -4.54868190254177      1.95205457696697
  C   0.60390597765711     -3.73864190177389      0.36541115008126
  C   1.02187711646377      0.48735506499901     -2.11909394050504
  C   1.21061243373167     -0.60813709750717     -3.06792330228826
  C   0.94241571075390      1.86152866661135     -1.95767094609128
  H   1.00217834400934      2.63212840955956     -2.71040710334497
  C   -0.40821507471888      2.29991562499098      4.72861566599477
  H   -0.66742380367313      2.88584606033982      5.59985807895808
  C   -0.05292648756987     -2.44677435157473      3.79288172854105
  H   -0.17909661574267     -3.33600038032804      4.39491049517118
  C   0.84328764399101     -1.47438321282163     -0.81299751586339
  C   1.10269789609985     -1.91890456534970     -2.23272291882044
  C   0.52941436843362      3.30283572133490      0.08979319561393
  H   0.60644215611074      4.19790557223309     -0.51323094112871
  H   1.03759788492316     -4.61830958629855      2.32187415642230
  H   1.57229649867788     -4.14875027948072      0.07980619093073
  H   -0.12931491084299     -4.14964618873508     -0.32776330830445
  O   -1.09077826201710      0.00833532994616      8.51771955348002
  H   -2.06065661598545      1.35623851266032      7.26667658547891
  H   -0.38465441092360      1.67031931780529      7.64850135795467
  H   -1.78426553903281     -0.64832122127431      8.38992791670788
  O   1.41639839160178     -0.57207651109671     -4.26566588391000
  H   0.30481980517023     -2.53776771725768     -2.64742770884230
  H   2.02704615351344     -2.48901824047207     -2.34791756842353
  Zn  2.93786318668947     -0.45727739394062      4.18095024131491
  N   3.29999520425294     -2.30806006329944      3.33348965066435
  N   3.24717727538251      0.46218410043041      2.43507482089562
  N   2.86061542571932      1.47048817987105      5.20598697138162
  N   2.75563620219694     -1.36271434430162      5.93259425658480
  C   3.28276520687129     -3.52340247949740      3.97291481779941
  C   3.64255573735918     -2.52954060106406      2.03523067317740
  C   3.63031824292300     -0.16444233174704      1.25252474001570
  C   3.38080453405045      1.81375539853058      2.23786511869725
  C   2.98578152080282      2.64398089024856      4.55833853858464
  C   2.63853657348457      1.67512656529572      6.53701331195342
  C   2.54587526646345     -0.70890648531502      7.07661439584400
  C   2.73831233262109     -2.71642392139939      6.25292345376254
  C   3.63132764867889     -4.54876950830493      3.03053093011102
  H   3.71272155686195     -5.59998024809240      3.25800252632938
  C   3.85835218384878     -3.93417930243089      1.83256006859967
  H   4.16137183628273     -4.39179714578670      0.90407652028465
  C   3.94587764816478      0.84754921723789      0.27338849344978
  C   4.39935845011647      0.60786057516330     -1.12845947998438
  C   3.78550300016998      2.05371284350773      0.88584990056950
  H   3.95151522003163      3.02307955296315      0.44732686081537
  C   2.86932929545544      3.81044269859510      5.51052872616186
  H   2.08207836565913      4.48885913671608      5.18888155738480
  C   2.57648903826088      3.14501788915442      6.85721933520435
  C   2.37621938176093     -1.59387121180751      8.17157523800978
  C   2.18581579454674     -0.79216393852911      9.37939736893876
  C   2.49216564337017     -2.86977856473075      7.65937712760833
  H   2.43949267408896     -3.81198447444409      8.18086527015138
  C   3.77504733766184     -1.52367693592464      1.07360130754481
  H   4.06894177936333     -1.85104103835157      0.08595443985279
  C   3.21891354068327      2.80004866694657      3.20783773081671
  H   3.31028667773673      3.81788130847189      2.85420003145428
  C   2.48644743432400      0.64484468920393      7.42694480064069
  C   2.25363165064838      0.69354340840946      8.91962635932674
  C   2.98937402504081     -3.71383437440566      5.32067748807985
  H   2.99012409767567     -4.73444200909708      5.68042293172899
  H   3.79582512592074      4.38412166964085      5.52466679807410
  H   3.29601068662185      3.41088657780284      7.63057102028111
  H   1.59319656235433      3.41018490988682      7.24799434627519
  O   4.27090534320156      1.74308174144850     -1.96264218821923
  H   3.86890125761291     -0.25257827474969     -1.55121104802262
  H   5.46048672325870      0.35010924451092     -1.13533289605883
  H   3.32248094060077      1.89798631435424     -2.07714653442534
  O   2.02149444265416     -1.14910811117115     10.52903375492730
  H   1.32241372766131      1.18281292230620      9.20653475772912
  H   3.05483661991557      1.19727646566967      9.46400761587046
