# Supplementary material for: Theoretical Study of the Structure and Binding Energies of Dimers of Zn(II)-Porphyrin Derivatives
Source: J Phys Chem A. 2022 Oct 4;126(40):7102–9. doi: 10.1021/acs.jpca.2c03692 (PMC9574925; doi:10.1021/acs.jpca.2c03692)
Supplement: Supplementary file 1 — jp2c03692_si_001.zip [file jp2c03692_si_001.zip › SupplementaryInfo/mol4/mol4_dimer_B97M-rV_def2-TZVP_180.0_opt.xyz]

134

Zn    0.1161966287185710  -0.2296070718085226   0.6312787444051715
N    -0.0213336086112174   1.7270474176468378   1.2392290364821803
N    -0.2651258606799717  -0.8822038572411424   2.4523653460576695
N    -0.0748084154239224  -2.2219554670691259  -0.1680197618633717
N     0.4022631420567204   0.4480745487149663  -1.2172292619473639
C     0.0469816751989662   2.8558407132086736   0.4719463182505980
C    -0.2116533962819323   2.1310428710511959   2.5162798611859505
C    -0.3246679053619021  -0.1136416688624592   3.5888909803550662
C    -0.3372597750990545  -2.1754190463419234   2.8478711632232940
C    -0.2279652526874419  -3.2971612635468155   0.6234293805091602
C    -0.0754381819518601  -2.6080613533986892  -1.4770534396700439
C     0.3690727781945545  -0.3440721889496647  -2.2911389185979991
C     0.4057784512535892   1.7481803271241976  -1.7172897837234335
C    -0.1306325903523763   4.0179513572495686   1.3005045741393939
C    -0.2308746052866204   5.4235738556676125   0.8298467507007476
C    -0.2788446994401628   3.5634630441351773   2.5831032758064452
C    -0.5144475823084491   4.3584859550149133   3.8124185621879936
C    -0.4215027773675920  -0.9698755559808302   4.7427913812220881
C    -0.4202164922969652  -0.5617575398506758   6.1754202179896511
C    -0.4355576422104763  -2.2523242421673273   4.2797783061556283
C    -0.5308738252798572  -3.5023158306777322   5.0682195694366214
C    -0.2104801735374807  -4.5671867500285996  -0.1844766512610273
C    -1.1350688051352031  -5.6699342425364936   0.2757233764174842
C    -0.4851443547616470  -4.0522807292853944  -1.5965539578622727
C     0.4342996608969659   0.3920183437278844  -3.4922614106946823
C     0.4077065582399502  -0.5389245469941564  -4.5931779614892383
C     0.4629243431574241   1.7334900530498707  -3.1471662817911970
C     0.4762338374490588   2.9162773673031852  -4.0361324821617357
C    -0.3147764431035902   1.2655124686843340   3.6075290698587139
H    -0.3993039763167903   1.7274757643640313   4.5788741320982238
C    -0.3246466702056142  -3.2795831869623062   1.9988944475519965
H    -0.4109474936067649  -4.2414394291826465   2.4805096228892882
C     0.1766945964989340  -1.7178180620689800  -2.4854240527793894
C     0.1944583042168030  -1.9324157851934161  -3.9784786017264908
C     0.2628018057601343   2.8605047551558562  -0.9003842979980787
H     0.2847236636213945   3.8238874498700972  -1.3878697754268490
H     0.8230960126056124  -4.9348622181020199  -0.1661101914868995
C     0.1453093284546157  -4.8924188771417665  -2.6850661311999597
H    -1.5741526233838778  -4.0516000111555179  -1.7391728373278208
O     0.7218618393701373  -1.0348056700431643   6.8642291834468869
H    -0.5136250236526885   0.5215484576378538   6.2689830371086286
H     1.4851703635106503  -0.5393552476497534   6.5258428270983933
O     0.5354540548351523  -0.3487480306705861  -5.7903221808581256
H    -0.7352105894987984  -2.3489331524797419  -4.3712020469091897
H     0.9963588331993837  -2.5920781042156373  -4.3138854628512542
H    -0.8813147789251699  -6.0288567605327277   1.2695864363215754
H    -1.0807472909645208  -6.5239502529227016  -0.3972605158368632
H    -2.1673062636373408  -5.3264924207132269   0.2995834683611439
H     1.2283351688491173  -4.8226349905406698  -2.6434234908446994
H    -0.1751257753956689  -4.6006226495524283  -3.6799076605349339
H    -0.1300965259165193  -5.9374799745439493  -2.5550950952473488
C    -1.6751283192098467   5.8495902757355260   0.5923651612406370
H     0.3379495274673377   5.5557876052055413  -0.0899577654859773
H     0.2269067332445543   6.0922174744878861   1.5624648085837027
H     0.1006847851472856   4.0180387389093335   4.6455323679264984
H    -1.5510204819155755   4.2911428842152048   4.1432673013957384
H    -0.2970009964103482   5.4112356350302218   3.6545012816773226
H    -0.5369669576191352  -3.2948109208903471   6.1319844530952725
H     0.3149621281929483  -4.1628734351919761   4.8747576987803427
H    -1.4332674362271733  -4.0630087226325395   4.8217552022595935
H     1.0799752344305236   3.7214394511685640  -3.6193430720966844
H    -0.5306925551830356   3.3088989368193520  -4.1836683180996657
H     0.8740213841687068   2.6625914574553624  -5.0143186573199738
H    -2.1396103872879992   5.2248125117246449  -0.1680923365562244
H    -1.7354108940328690   6.8852630712604368   0.2675165890745309
H    -2.2601936855135007   5.7458581022586772   1.5035390892468012
Zn    3.2242652236579077   0.2712408340870547  -0.6769525972923962
N     3.3369003446498713  -1.7102813090427436  -1.2019744613000019
N     3.5986961454598947   0.8451662833682553  -2.5234218539430429
N     3.4383655147009526   2.2989921824233979   0.0460628721727099
N     3.0098625776003671  -0.3297972943180548   1.2080753653014142
C     3.2822446511692180  -2.8054204815072370  -0.3871418193226030
C     3.5019937908397227  -2.1669731183524847  -2.4648948444823180
C     3.6200235017883751   0.0325119621364380  -3.6300939070300622
C     3.7216724310372311   2.1179664938531926  -2.9669556703278710
C     3.7097046451360751   3.3216306203222468  -0.7825234081440706
C     3.3376527355038652   2.7539653425650132   1.3281124581048918
C     3.0037754592096113   0.5084177022831723   2.2444450584930120
C     2.9947572671549318  -1.6063645228381231   1.7627545381215657
C     3.4341306877948696  -4.0020707818313532  -1.1696099499987094
C     3.5295141918195387  -5.3892380775499689  -0.6439528586852752
C     3.5675766876499515  -3.6005311616941928  -2.4723013640520453
C     3.7767710896792668  -4.4449392845631399  -3.6731654716878603
C     3.7307839041496225   0.8423148315843529  -4.8169850446260662
C     3.7178967646136845   0.3760345377336026  -6.2329848519962843
C     3.8061973040839745   2.1389916067455488  -4.4023207735659033
C     3.9651574926150350   3.3565699770497148  -5.2310407071903233
C     3.9806977510619777   4.5864951959898992  -0.0123399979003615
C     3.4586212275447994   5.8693999864833213  -0.6181755332267913
C     3.4277761762506396   4.2568327283781562   1.3725447525986705
C     2.9075681897603842  -0.1736473159760044   3.4752183857734438
C     2.8271274640693100   0.8120470940455111   4.5247858996594719
C     2.9139564416944719  -1.5300354696228786   3.1910506088479056
C     2.9150873467376166  -2.6687608616258243   4.1351926788484734
C     3.5899387973343240  -1.3464948979418196  -3.5926320876296889
H     3.6637084862324616  -1.8502641891099849  -4.5441551914389606
C     3.8009858005826729   3.2478659910314067  -2.1561180689308963
H     3.9806787719736683   4.1799190246539082  -2.6697016113233274
C     3.1207707015495578   1.8982813355561983   2.3753517159836357
C     3.0243970768670247   2.1815816282313931   3.8544300282218011
C     3.1080369758625457  -2.7525562216790713   0.9900449483297064
H     3.0820840879457823  -3.6958284738567184   1.5145834106608054
H     5.0715732075413307   4.6645756943262917   0.0739950081783809
C     4.2255034517485814   4.8779026463416590   2.4989614442735824
H     2.3962451208109581   4.6225967957627558   1.4258895600915149
O     2.7004134932209798   0.9915712828683919  -6.9967819684116277
H     3.6372937188042296  -0.7117221297128266  -6.2775923869842725
H     4.6564385388444256   0.6382593093554753  -6.7217135153936542
H     1.8531176879480542   0.6638202635848446  -6.6592974610004365
O     2.6346964608723304   0.6771195544455465   5.7212783735143979
H     2.1980246734103934   2.8410785967722121   4.1258264307689076
H     3.9279857124203712   2.6304606389488718   4.2688479987614860
H     3.9415497362701628   6.1016886342379486  -1.5638670282003129
H     3.6366275241520252   6.7111312761957862   0.0493932990518146
H     2.3877255116415514   5.8063808633129463  -0.7965987924205957
H     5.2293505110170209   4.4587135927883361   2.5433091375560841
H     3.7587164980824941   4.7411769601031803   3.4687149629294352
H     4.3216820261039226   5.9500059909742724   2.3385467421440675
H     3.1235448980497944  -4.1523023171730955  -4.4959345075985340
H     3.5861145573576794  -5.4938873930628063  -3.4628002120925645
H     4.7994554566757062  -4.3721470168280980  -4.0433680738114681
H     3.9493730943732381   3.1157924447309697  -6.2870176392274235
H     4.9017930444276780   3.8681585873072168  -5.0061852640723323
H     3.1626637937560380   4.0730190355415621  -5.0504861464111892
H     2.4313231879824588  -3.5470978753906310   3.7119143299558215
H     2.4076975253117707  -2.4115439864415591   5.0613662549705314
H     3.9355137680366297  -2.9563544410032145   4.3923136764455597
H    -1.2786387013621743  -0.9948328533575607   6.6887122824935998
C     4.9741923499460885  -5.8261527232203196  -0.4297813391691660
H     3.0419735638022534  -6.0799063120824384  -1.3362118025059058
H     2.9851325497155869  -5.4782981143469840   0.2967625419336410
H     5.5349655623633689  -5.7637496891161195  -1.3597703010662163
H     5.0308289707650742  -6.8500282269951667  -0.0686242756512156
H     5.4670250728706691  -5.1797826224319614   0.2938574024336311
