# Supplementary material for: Theoretical Study of the Structure and Binding Energies of Dimers of Zn(II)-Porphyrin Derivatives
Source: J Phys Chem A. 2022 Oct 4;126(40):7102–9. doi: 10.1021/acs.jpca.2c03692 (PMC9574925; doi:10.1021/acs.jpca.2c03692)
Supplement: Supplementary file 1 — jp2c03692_si_001.zip [file jp2c03692_si_001.zip › SupplementaryInfo/mol2/mol2_dimer_opt_geoms.txt]

==> mol2_dimer_B97-3c_0.0_opt.xyz <==
78

  Zn  0.06268155831831      0.67614992701583     -0.12264206082682
  N   -0.12406617145303      0.40172740399602     -2.14994227510710
  N   -0.46359406864979      2.62613027388661     -0.32108957363520
  N   -0.13289501032932      0.86045361036895      1.99421305677684
  N   0.38987119355456     -1.33611712818088      0.11989678582828
  C   0.04427181714325     -0.76807001925157     -2.83586279055825
  C   -0.37099566120250      1.38099371619844     -3.07305387908377
  C   -0.61655212432830      3.29897089994420     -1.51461681362735
  C   -0.58090125320849      3.54022472925099      0.67666918317711
  C   -0.32558317619075      2.03737162760847      2.63886380480199
  C   -0.03989601021211     -0.16002981404137      2.87902521136757
  C   0.37408106913917     -2.03295285453934      1.29968360297497
  C   0.42496589603201     -2.27686492343956     -0.90127310462920
  C   -0.10732371678658     -0.52298264344446     -4.23967156218697
  H   -0.01838800499559     -1.26985204376813     -5.01176804251240
  C   -0.36363765721612      0.80834178938854     -4.38675523903431
  H   -0.53645964852259      1.35177139765085     -5.30220097705442
  C   -0.83487857401160      4.69031432892867     -1.24051015727647
  H   -0.99459459819994      5.44978528267842     -1.98931754609093
  C   -0.81155235190114      4.84106653643992      0.11228095354062
  H   -0.94824287635654      5.74741642728539      0.68052137011999
  C   -0.27479094811500      1.84395712515604      4.13567139722079
  H   -1.09855977286479      2.34387127456742      4.64061906130337
  C   -0.29925951494247      0.32588048331351      4.28612652762541
  C   0.47514794373177     -3.43492934978505      1.02789404429249
  H   0.50624911366930     -4.20785579462787      1.77820915297916
  C   0.50991838345870     -3.58342732973937     -0.32536109569148
  H   0.57661082771615     -4.50013970323937     -0.88756198487693
  C   -0.58645148672905      2.72228987187658     -2.76949425678292
  H   -0.74957822227923      3.38576985731381     -3.60901574575475
  C   -0.51566814459978      3.25816862587469      2.04541417497843
  H   -0.64299417523991      4.10331182444677      2.70955536438492
  C   0.20515383379176     -1.47339356267064      2.56785029460931
  H   0.22952751841903     -2.17147172853355      3.39422307832201
  C   0.30206243666605     -2.00291411882995     -2.24749741802336
  H   0.38395138955330     -2.84816713592093     -2.91705022706849
  H   0.64816298469888      2.27360208060560      4.52878827566193
  H   0.43176268516388     -0.05513769855180      4.99563582014804
  H   -1.27648072075320     -0.02744528327328      4.62052682251593
  Zn  3.11582862253364     -0.67431169183919      0.02136350163389
  N   3.30760864089907     -0.81927844374155     -2.02274487009113
  N   2.79309177906815      1.34593622799998     -0.15628714601119
  N   3.31275452359541     -0.42288333256791      2.12686050943227
  N   3.64254712038525     -2.62403744469549      0.22265124708338
  C   3.54557616615245     -1.96819547850078     -2.72640673720081
  C   3.13912805634595      0.18538163311065     -2.93303489152490
  C   2.76175954324154      2.05876591731202     -1.34793085959518
  C   2.80399361064794      2.26839208962976      0.85665054606465
  C   3.22126190508201      0.75741291987480      2.78399870606489
  C   3.50696844085494     -1.44268418733197      2.99894595476639
  C   3.76077295152237     -3.31523957810735      1.38591256818103
  C   3.79011017323430     -3.52706216149421     -0.80848109465182
  C   3.53224132476594     -1.67734663586258     -4.12989606365651
  H   3.69686790730288     -2.39810064827894     -4.91509414827413
  C   3.28130766777851     -0.34312291776941     -4.25755386704781
  H   3.18820252037955      0.23049394033470     -5.16539549220461
  C   2.67394214934124      3.45516236778992     -1.05062729940988
  H   2.61121458658445      4.23834750687828     -1.78808711172321
  C   2.70424994922670      3.58568379859690      0.30453755192401
  H   2.66819604177151      4.49485434081725      0.88182142651466
  C   3.49027858692092      0.57001441826121      4.25891874512523
  H   2.76959042350910      1.09578431480349      4.88082597578255
  C   3.45641459106918     -0.94590714164356      4.42416493243945
  C   3.98739421917804     -4.70450462438539      1.09887382535775
  H   4.12392577264808     -5.47558440414180      1.84038937789427
  C   4.00630281399686     -4.83363496765784     -0.25617742884239
  H   4.16239293922344     -5.73072981670248     -0.83403801000529
  C   2.88535378670805      1.51536456599919     -2.60970704956887
  H   2.80564819316512      2.20573287815181     -3.43837468425572
  C   2.97344994329853      1.97929257371842      2.21215922870276
  H   2.94712740728740      2.82989081820934      2.88046514541726
  C   3.69817822455534     -2.75896588818208      2.66817580722559
  H   3.82618731591940     -3.44996407151034      3.49137812165666
  C   3.75752785283800     -3.21962233315003     -2.15486927704006
  H   3.91454402334230     -4.04224844967221     -2.84064316383411
  H   4.47322187885668      0.97723257646798      4.50335361089262
  H   4.27523237060113     -1.33740028007714      5.02370707343891
  H   2.52891467680002     -1.27879560080207      4.89329025133133

==> mol2_dimer_B97-3c_180.0_opt.xyz <==
78

  Zn  -0.06079636106220     -0.10573864818241     -0.67775601690592
  N   -0.45190391860849     -0.56177243185526     -2.64478618444008
  N   -0.15724678544416      1.87019770387990     -1.09669184511042
  N   0.18691628502777      0.37113775834007      1.39636135194259
  N   -0.13421617274397     -2.07005113673826     -0.19306856888156
  C   -0.59475608024777     -1.81485348241403     -3.17462395284763
  C   -0.58012674844687      0.33240050166477     -3.67245810821503
  C   -0.31057673227171      2.42091198903314     -2.35440172940521
  C   -0.03436060518701      2.90236606283109     -0.21683691524625
  C   0.17743081735731      1.62997302007262      1.90397052657376
  C   0.24808246268309     -0.54476827643159      2.39869750059672
  C   0.01480561338209     -2.61469429325408      1.04604332767445
  C   -0.33227084961201     -3.11483418327311     -1.07601769422495
  C   -0.81162814856706     -1.71065498140577     -4.58604021356529
  H   -0.96016942892147     -2.54275385556793     -5.25581062707138
  C   -0.80000748425111     -0.37924731979327     -4.89517366454748
  H   -0.93965417933922      0.07497195910422     -5.86328155408800
  C   -0.27091689438393      3.85122648305655     -2.24426495753448
  H   -0.37292957252362      4.53592182488819     -3.07132239551074
  C   -0.10502252572811      4.14880104783539     -0.92772095132388
  H   -0.03178742475229      5.12203344457608     -0.47044829416207
  C   0.22611068212554      1.61080754026175      3.41118288470174
  H   -0.68199983115766      2.05538606110252      3.81920591076715
  C   0.34819110822060      0.12629881170333      3.74499166600766
  C   -0.08688181364640     -4.04419115440559      0.95785347997912
  H   0.00632101120423     -4.71994171532530      1.79239106455604
  C   -0.30127968281645     -4.35120052310726     -0.34915768388816
  H   -0.42754778872530     -5.32763149585554     -0.78905845845512
  C   -0.50581317250781      1.71606037845013     -3.52585142218636
  H   -0.62567834741017      2.30411961258201     -4.42675415881498
  C   0.10232572363121      2.78315504117233      1.16772547334094
  H   0.14835952794718      3.71193139262110      1.71984791551996
  C   0.20035692340052     -1.90364684247153      2.23410466952835
  H   0.29171648799050     -2.49967481356113      3.13188438993887
  C   -0.53532602044986     -2.99460919356010     -2.43536702209269
  H   -0.67387546924914     -3.91657964706225     -2.98509241131608
  H   1.06437918509160      2.19623895618383      3.78035453544263
  H   1.29809075533154     -0.11236426632039      4.21708187931232
  H   -0.43694880791695     -0.22362456638492      4.41362610034245
  Zn  3.23315216520053      0.05182555177845      0.68645998766598
  N   3.62187258973984      0.09974747804493      2.70480945578787
  N   3.31149252394589     -1.96829228737559      0.69850258488419
  N   2.98680036018516      0.00470667853928     -1.44337078870128
  N   3.33207044286954      2.07240105781061      0.60371283599979
  C   3.75318790067355      1.21943636007209      3.48010365607685
  C   3.76714230680339     -0.98451589155803      3.52636727440313
  C   3.51342285300452     -2.76256172080041      1.81155125064252
  C   3.17113590746790     -2.80152772493341     -0.36940680053185
  C   2.92617967304255     -1.12949658276454     -2.18977378708545
  C   3.00216580015270      1.09979219199099     -2.24552683777092
  C   3.21143884967687      2.85550581341462     -0.50350866397520
  C   3.48226989387558      2.91665009335543      1.68693322314859
  C   3.97661421416806      0.83046329596393      4.83988985777482
  H   4.11894896760413      1.50929708275450      5.66574798448803
  C   3.98756887411344     -0.53609231644207      4.86802060094344
  H   4.13861268262763     -1.17787062397394      5.72141698331037
  C   3.49482153935622     -4.13972157552688      1.41045468964427
  H   3.62723641689805     -4.97701859633022      2.07694325910244
  C   3.28410916463712     -4.16470298389639      0.06762552527715
  H   3.20309251618472     -5.02554640622815     -0.57597044906714
  C   2.82441108150993     -0.80996712777678     -3.65970015184339
  H   1.86898706108469     -1.14550017392190     -4.05583888597673
  C   2.95984650542041      0.70995603322323     -3.70189494445527
  C   3.27945376594406      4.23907662202215     -0.12226098303540
  H   3.20844300594726      5.06849236950295     -0.80699910989295
  C   3.44165858470084      4.27570455164454      1.22737056616389
  H   3.54014949144516      5.14310879702378      1.86064477756561
  C   3.71145854982486     -2.31002102797809      3.09986290102233
  H   3.85021410849845     -3.06765641960622      3.86026015057317
  C   2.98139348764466     -2.40603079429698     -1.69581949476835
  H   2.89647798774602     -3.20585007513833     -2.41896809839500
  C   3.07838478922823      2.39872937015442     -1.81630463968183
  H   3.04071587659443      3.16302278877709     -2.58058061594155
  C   3.67681258939431      2.52404901202415      2.99665408318353
  H   3.79351825376740      3.31663360636412      3.72460445919561
  H   3.60176710973137     -1.32214197913099     -4.22449804620459
  H   3.87472793026202      1.03228752240527     -4.19987745357731
  H   2.12926190420589      1.19252126842311     -4.21097420234036

==> mol2_dimer_B97-3c_90.0_opt.xyz <==
78

  Zn  0.00888115618667     -0.65328669521640      0.05164461191180
  N   -0.12039860629549     -0.86539452235843     -1.98440855448120
  N   0.36191690978971      1.34771595543400     -0.17239539615757
  N   -0.09275831634462     -0.37452700842084      2.15459794941225
  N   -0.45082192626912     -2.61529844952755      0.30273887296844
  C   -0.34947825326107     -2.03276841557913     -2.66185001390127
  C   0.05111586512680      0.11742679173440     -2.91935283304014
  C   0.38248556530940      2.03390268741285     -1.37930347048699
  C   0.35792144030829      2.29237337501628      0.82014901646813
  C   0.02562832718860      0.81736333841946      2.78830003699874
  C   -0.26054785187817     -1.37610642582519      3.05342415889178
  C   -0.59272458443465     -3.27524318343230      1.48529749929442
  C   -0.64063132270731     -3.53740250925722     -0.70746795683892
  C   -0.31746080021224     -1.77838523667334     -4.07145348988264
  H   -0.47132963051412     -2.51946398531290     -4.83969966487669
  C   -0.07067820366643     -0.44662585797755     -4.23038942043729
  H   0.02921702718281      0.10408960522073     -5.15151744934417
  C   0.45561073771964      3.43782276425648     -1.11388232971375
  H   0.50410280218519      4.20493178356409     -1.86892610306991
  C   0.43597098478321      3.59826661414178      0.23789228838694
  H   0.47101334429899      4.51998438438205      0.79446302497497
  C   -0.15576012347002      0.65802717111195      4.27748101357376
  H   -1.10681410227474      1.09933697557434      4.58109583749753
  C   -0.14772227226839     -0.85513906696685      4.46507532329360
  C   -0.86447045895633     -4.66068440622507      1.23047618467661
  H   -1.02299957685403     -5.41008641001605      1.98955093182989
  C   -0.89470489361680     -4.82082280852617     -0.12341840672064
  H   -1.08302719344585     -5.72611819842178     -0.67833074491281
  C   0.27784353344762      1.45929334538663     -2.62839522388678
  H   0.35237795189593      2.12992456725748     -3.47330285923451
  C   0.23509718369520      2.03034139329346      2.18424326066479
  H   0.28727587905169      2.89117477145207      2.83661037908459
  C   -0.48667422241730     -2.69502718832815      2.75360378316740
  H   -0.60942748654976     -3.36661829900673      3.59340415611965
  C   -0.58731271274004     -3.26492688944809     -2.06175085306463
  H   -0.75829695648270     -4.10093396701505     -2.72766163008865
  H   0.63088832623844      1.16620656149942      4.82842961378718
  H   0.79212294898272     -1.19571397086067      4.90199884331046
  H   -0.95001911877865     -1.22238055075330      5.10160671852616
  Zn  3.16505597766206      0.70701943172715     -0.10154850052143
  N   3.58737572808272      2.70630465188139     -0.29678798391106
  N   3.32801218648991      0.85382256032308      1.91864265705076
  N   2.95920498286401     -1.42775070717832      0.11066173849791
  N   3.33674817409971      0.45522392893986     -2.10588676141381
  C   3.69589550536215      3.39501794741880     -1.47007476973777
  C   3.66641626648600      3.61562789446422      0.71919824670896
  C   3.49415327154175      2.02990011700289      2.62287166893428
  C   3.24820020377416     -0.15454106679449      2.82822748980139
  C   2.96100846433206     -2.09143199512393      1.29676739710172
  C   2.93780812771161     -2.30766762884463     -0.92406450049873
  C   3.21763446641306     -0.70651970806717     -2.80300422220437
  C   3.52283107682725      1.46789851132848     -3.02634131554908
  C   3.84770390220312      4.79308968314211     -1.18843764673241
  H   3.96272977816744      5.56801070547554     -1.92969761865888
  C   3.82802763624429      4.93000954545969      0.16862327879180
  H   3.92489694666665      5.83761596594202      0.74311757302628
  C   3.51901593068147      1.73292949757748      4.02536043094027
  H   3.65050751736064      2.46288273969535      4.80838242303000
  C   3.37508630415692      0.38452105761174      4.15329884460601
  H   3.36501835079535     -0.19755541326469      5.06140295158470
  C   2.86469402886619     -3.58213771308022      1.08928145722662
  H   1.96236643310407     -3.97297418653241      1.55343737471241
  C   2.84596657767079     -3.73027803750481     -0.43019539946082
  C   3.33763038561834     -0.43669254794278     -4.21001758006995
  H   3.27475717929427     -1.18114912345716     -4.98698907203735
  C   3.52456417994169      0.90287141434206     -4.34626118171266
  H   3.65715161054882      1.46475826159413     -5.25720593370048
  C   3.63039029979299      3.28989996850137      2.07197991674649
  H   3.73419572001488      4.11081930994405      2.76983874674943
  C   3.07581427904590     -1.51031961598924      2.53183518153049
  H   3.05255442606535     -2.18149431090718      3.38034204097637
  C   3.02989974538897     -1.97573856137341     -2.25054946440768
  H   2.97349760168019     -2.79326264707900     -2.95660003251177
  C   3.68039672069140      2.80764750261025     -2.73320143817065
  H   3.80433509193250      3.47360463804778     -3.57741423493893
  H   3.71061373543032     -4.08954818213011      1.55204436382249
  H   3.68021452583487     -4.32104863192675     -0.80682222474593
  H   1.93259875380269     -4.19966199234184     -0.78778155725517

==> mol2_dimer_B97-D3_def2-TZVP_0.0_opt.xyz <==
78

Zn   -0.0425220203297815  -0.0450660413665475  -0.7707340079839036
N    -0.4420497217316191  -0.3918332324739317  -2.7553767036019439
N    -0.2009361448948076   1.9628667777752213  -1.0598091660099844
N     0.1693447128510604   0.3275170729148295   1.3711036842233710
N    -0.1738438656368316  -2.0336970859941310  -0.3543186723769524
C    -0.5234589210473658  -1.6218082161345246  -3.3562192503692407
C    -0.5149170203789879   0.5547532613790154  -3.7438600911932491
C    -0.3534009959506418   2.5802504694999921  -2.2929822737369170
C    -0.1100563399500786   2.9508672603454125  -0.1203551882580150
C     0.1477570995795441   1.5645265171373675   1.9410896771526727
C     0.2049598703030765  -0.6420542304968708   2.3289651413038817
C    -0.0404136580433881  -2.6460698652498187   0.8599488700122200
C    -0.3328418543087548  -3.0333442952825722  -1.3035290086633049
C    -0.6524992898243454  -1.4494716868632394  -4.7816764752061536
H    -0.7409316198779591  -2.2535401827119768  -5.5021709920879811
C    -0.6471422276880131  -0.0979349488591177  -5.0223653642813177
H    -0.7284353295840382   0.4077418598868333  -5.9767933269626150
C    -0.3614836341005732   4.0105580529272968  -2.1037489752023437
H    -0.4719556971206450   4.7392335494147986  -2.8976608473690981
C    -0.2152430104618645   4.2403937587233465  -0.7628384277202918
H    -0.1735561479969571   5.1929967754925483  -0.2501512436693293
C     0.2057343018420389   1.4747149499022214   3.4572126258573772
H    -0.6915040095016041   1.9239060316120964   3.8977825287799215
C     0.2919651271651265  -0.0382215993764906   3.7206828549564155
C    -0.1246418420284897  -4.0778267330220350   0.6912786259152839
H    -0.0419716074660257  -4.8004347703170271   1.4929955241967887
C    -0.3034447679975239  -4.3154798882974239  -0.6436853247735087
H    -0.4042178780745394  -5.2712067099806967  -1.1433566317103434
C    -0.4834885541640652   1.9354057799398214  -3.5162234011310058
H    -0.5744424631383871   2.5746117443641294  -4.3911378254460294
C     0.0479124754873041   2.7583285446333252   1.2619769468000259
H     0.0795509694823222   3.6620258181956933   1.8642642400204155
C     0.1355774260269019  -1.9972760243993739   2.0943083191539036
H     0.2122062519587442  -2.6457978504329507   2.9626212084454142
C    -0.4834874302662903  -2.8412393973813526  -2.6699913518963112
H    -0.5787875857695914  -3.7403074950486901  -3.2741242054504762
H     1.0675388657708436   2.0270275825778508   3.8420103932904901
H     1.2303612931105505  -0.3321553422312539   4.1992688968425957
H    -0.5220161273063078  -0.4046350385434336   4.3547606846716489
Zn    3.1608523185438462   0.0266984211147535   0.6458870014582131
N     2.8442112014314120  -0.1537009163294691  -1.3975524562531241
N     3.2676424082488840   2.0510550867740087   0.4565305835489260
N     3.6285477068906320   0.2133569419504066   2.7374817139668601
N     3.2932018934443321  -1.9958349958965982   0.8219507463369361
C     2.8159179360170681  -1.3329191227096533  -2.1141641555945161
C     2.8152078948850252   0.8762763509955163  -2.3157168746916592
C     3.0961465722228443   2.7708341371784919  -0.7173869806187134
C     3.4402478014491620   2.9577723668127183   1.4649829156578713
C     3.7457815318435359   1.3982002804944076   3.3955345326740591
C     3.7957842115962510  -0.8327851123879156   3.5906280052034858
C     3.5187345479432519  -2.7097323979257602   1.9655986922825204
C     3.1460573227654214  -2.9125500370481738  -0.2099688959483710
C     2.7245681573844358  -1.0371867659489196  -3.5173549292511206
H     2.6604961036656491  -1.7745172712965529  -4.3066375627827771
C     2.7202539090743834   0.3308314812337527  -3.6414712845352231
H     2.6598740055235619   0.9155356579977135  -4.5497801095855870
C     3.1684334933026799   4.1788232079511936  -0.4184318221260949
H     3.0591365632632392   4.9697870968909656  -1.1490260042754499
C     3.3767775000572628   4.2961086338782497   0.9294210789838999
H     3.4844090532059311   5.2030660654294500   1.5115861559672665
C     3.9747854356807717   1.1805995697273670   4.8836237310814710
H     3.1367720155655534   1.5892960385687742   5.4609760425305875
C     4.0752108062213379  -0.3502516248858809   5.0056969126436375
C     3.5152138702712636  -4.1214167435683375   1.6653323451659321
H     3.6741731694174224  -4.9104025575814321   2.3901071516223484
C     3.2882761965428688  -4.2443856684314820   0.3211186791368141
H     3.2118197533454116  -5.1529968594494528  -0.2622508588323029
C     2.8982740162528469   2.2308695340759828  -1.9809911317948659
H     2.8068336990303644   2.9377901540777254  -2.8004331179862514
C     3.6562933244376561   2.6472304884373643   2.8198028871293230
H     3.7723102166079983   3.4977351026903722   3.4872930744415664
C     3.7365186262001582  -2.1653675066361009   3.2438987891077486
H     3.8927504729876290  -2.8838385377383156   4.0449475202297842
C     2.9217279143231321  -2.6045646618525797  -1.5443509574616074
H     2.8478127648673324  -3.4468707368905389  -2.2263963718773225
H     4.8781630886144693   1.6962129644953132   5.2245494868375202
H     5.0686060807728870  -0.6780485444108465   5.3326238363648448
H     3.3534067317397924  -0.7697159075793657   5.7148218361217271

==> mol2_dimer_B97-D3_def2-TZVP_180.0_opt.xyz <==
78

Zn   -0.0569278117290745  -0.0764910748671093  -0.6689346284938102
N    -0.4029078121433238  -0.0874637120586108  -2.7030118579352536
N    -0.1164565985795510   1.9590585272169785  -0.6511011336223045
N     0.1468699612016264  -0.0631383912246709   1.4786068571144373
N    -0.1607983008861046  -2.1099509003136094  -0.6211874353308922
C    -0.5301609572264792  -1.1984553937700859  -3.5020236297497132
C    -0.5223826924361705   1.0155414942621797  -3.5141048011316824
C    -0.2938591303785245   2.7762944395882974  -1.7586744424156411
C     0.0174360947809229   2.7763226641168015   0.4368529642195741
C     0.2075328767812532   1.0627190326809732   2.2451023067528224
C     0.1413517673261574  -1.1766729976310040   2.2627774646308429
C    -0.0431626695272600  -2.9137869593814063   0.4782022475117451
C    -0.3052901371749917  -2.9386595521266998  -1.7241196047712772
C    -0.7233196615423714  -0.7858342377950364  -4.8676394318195202
H    -0.8515274492994163  -1.4551926751192912  -5.7096410440361653
C    -0.7201539016680698   0.5890520887834294  -4.8747131956872618
H    -0.8453619042153919   1.2501794104940298  -5.7236136480912601
C    -0.2699605815805064   4.1545683566628400  -1.3333945168646573
H    -0.3853158663927407   5.0069962388024365  -1.9914316711976874
C    -0.0761908184106085   4.1557324825443898   0.0203199979361639
H     0.0073497741000170   5.0079481711938350   0.6824985039491795
C     0.2886363486811562   0.7208459967579051   3.7204194904776768
H    -0.5268179160341021   1.1989006234726218   4.2735270652816739
C     0.1997835342004638  -0.8139398314209556   3.7348022330219885
C    -0.1044290144552400  -4.2990254755202546   0.0719882432720090
H    -0.0284395107245778  -5.1429560888592407   0.7455877177764727
C    -0.2666665727223045  -4.3131289629160099  -1.2864552762472097
H    -0.3605918202129960  -5.1727196042860504  -1.9389226572823159
C    -0.4709492092313464   2.3415144929150498  -3.0641504071841741
H    -0.5930044970338764   3.1146066431954647  -3.8189271279008090
C     0.1780377392393871   2.3544805617561577   1.7669847317272487
H     0.2609290763028020   3.1446844026986196   2.5078699508721995
C     0.0779710419771549  -2.4755567861138292   1.8068180108633189
H     0.1282942907562425  -3.2561773486333787   2.5601206996854442
C    -0.4798478666114969  -2.5183886646769116  -3.0365356318134866
H    -0.5951869646200519  -3.3010002501636344  -3.7827206978980108
H     1.2278631532253437   1.0857134592693347   4.1456660052023464
H     1.0678540759000292  -1.2789079779037567   4.2090323444950650
H    -0.6944705227811117  -1.1804532017662399   4.2516289530564926
Zn    3.2532792447694359   0.1433934370410227   0.6669747930333682
N     3.5889627847078729   0.6488930192802114   2.6344405419118377
N     3.3209702200699671  -1.8347399231694017   1.1283760954969413
N     3.0298829970305654  -0.3917572585856192  -1.4203986129230883
N     3.3454502449792436   2.0997190595557420   0.1199629382926106
C     3.6940194706241307   1.9215313090655111   3.1398102487528794
C     3.6876371200500899  -0.2230823636353956   3.6907403557897687
C     3.4438009494774464  -2.3543110754697225   2.4091640675588013
C     3.2084568881882194  -2.8940294019385218   0.2705356788236607
C     3.0339870506634639  -1.6686116597401417  -1.8964890677887307
C     2.9906727686154602   0.5007104653665053  -2.4508532497760909
C     3.2320710619546218   2.6142766209906116  -1.1420523665982403
C     3.5075468285832785   3.1718428673861738   0.9866879637192469
C     3.8609505410837461   1.8546933540012893   4.5682792072712344
H     3.9729459677380463   2.7097436978926712   5.2236463877610175
C     3.8575832337840077   0.5226363109511883   4.9106837829848171
H     3.9611078999030687   0.0899736204067875   5.8982260175376577
C     3.3933923606517791  -3.7946183939984706   2.3381060589265097
H     3.4650611086894858  -4.4578369934117354   3.1915653648882976
C     3.2518019185338876  -4.1286506490443466   1.0190529402018531
H     3.1768430987934777  -5.1170925354254271   0.5842992348115134
C     2.9836484067114499  -1.6925902012846803  -3.4132437393030512
H     2.1203975836532529  -2.2663858403140873  -3.7606430255628287
C     2.8952847837696671  -0.2048651347046873  -3.7903064458044788
C     3.3322992554090130   4.0536020356319762  -1.0883556324377368
H     3.2693992458988497   4.7098939108092548  -1.9469682661197631
C     3.4994474168357232   4.3965863020704665   0.2247872905361145
H     3.6046744786787319   5.3883004998394126   0.6470637819827435
C     3.6178982559532948  -1.6167659573565578   3.5730455819337146
H     3.7100016062229155  -2.1868714888076322   4.4943995732490807
C     3.0954547453560428  -2.8093215119369956  -1.1258695002109720
H     3.0499005554440775  -3.7555707051118539  -1.6569017441660401
C     3.0613347454801487   1.8700668810708010  -2.3206272385346649
H     2.9915780121548514   2.4466824665197855  -3.2387239120556233
C     3.6556502942143152   3.0870131229225208   2.3630316989905138
H     3.7611715987773651   4.0286338528660091   2.8960630331704729
H     3.8826770258707159  -2.1749758388847793  -3.8138336340071390
H     3.7050822908452581   0.1139347091294648  -4.4549835468757291
H     1.9523298531190707   0.0420411780072826  -4.2866284119094855

==> mol2_dimer_B97-D3_def2-TZVP_90.0_opt.xyz <==
78

Zn   -0.0286595979864632  -0.6593217765462258  -0.0249264614852908
N    -0.1552037551897449  -0.8285019375243523  -2.0737758903816541
N     0.2840560151931905   1.3578626829069103  -0.1941533951310429
N    -0.0963409894021126  -0.4362340136075355   2.1060410670616987
N    -0.4366552381842543  -2.6445196699387625   0.1842346420687432
C    -0.3823714358611554  -1.9846094922362230  -2.7814898822314147
C    -0.0091659104133073   0.1858435148129134  -2.9877389850716067
C     0.3288894148027225   2.0727097162765316  -1.3893126911310945
C     0.3027206101609179   2.2810469652723588   0.8246631931900926
C     0.0201293111845075   0.7441484678902497   2.7700130454308609
C    -0.2220683115544665  -1.4687740996503711   2.9829864493186888
C    -0.5299867208641096  -3.3427951684833892   1.3570470969024755
C    -0.6073635660189549  -3.5518616235730862  -0.8508994092143902
C    -0.3815859668097098  -1.6906255542056281  -4.1920975668821514
H    -0.5405457915477357  -2.4162984293749155  -4.9804220031687159
C    -0.1529462178662817  -0.3440424261565810  -4.3194758324748213
H    -0.0769051363944105   0.2349539782501376  -5.2309989698476826
C     0.4294254628689190   3.4773822904890590  -1.0910088947022583
H     0.5054860585080163   4.2625206260119999  -1.8316655715240182
C     0.4118162553627724   3.6067911237997903   0.2720817385738519
H     0.4683000527990644   4.5156605291906828   0.8560351646666251
C    -0.1062255411042150   0.5445618388396539   4.2696451922946341
H    -1.0471394767121192   0.9831801548091692   4.6252094437897702
C    -0.0940839584497095  -0.9845520283931068   4.4169085690980383
C    -0.7540301170943904  -4.7383305738396206   1.0709042860967355
H    -0.8654537538557913  -5.5155408251601523   1.8170308839753648
C    -0.8043946730335680  -4.8656647199556060  -0.2943084275032730
H    -0.9643563385005409  -5.7664201092688856  -0.8742728723360621
C     0.2243129005173815   1.5258126023510068  -2.6590735917981267
H     0.3043264769429515   2.2207751563841311  -3.4901260442683499
C     0.2005819709207804   1.9824274440092107   2.1904247175766858
H     0.2708702695748048   2.8281898239806411   2.8679453125627390
C    -0.4194704782148112  -2.7909499413298926   2.6460038312289242
H    -0.5059277903891626  -3.4933786371874427   3.4714510134737311
C    -0.5810016931677424  -3.2432625139826396  -2.2062622545655559
H    -0.7333171243683262  -4.0723455230148291  -2.8931396782630432
H     0.7121037548703998   1.0373533065029761   4.7995931458447627
H     0.8529192207595089  -1.3420479257433502   4.8389169473336064
H    -0.8993126890662020  -1.3700774346296585   5.0492552206431798
Zn    3.1884217467793645   0.7293786472671951  -0.0491881279079532
N     3.5796946229714539   2.7245788505413846  -0.3636415648270996
N     3.3444466338278214   0.9914807461429921   1.9649701336213263
N     2.9848910798889756  -1.4118430118203797   0.2887321282664956
N     3.3194195659048042   0.3548844525149013  -2.0450776603009766
C     3.6761694031616390   3.3449405250585178  -1.5826892224125300
C     3.6363250621603482   3.6992261670603765   0.5989652947332340
C     3.4810292696953757   2.2162152760463996   2.6015599127769842
C     3.2878776858197907   0.0317603448352906   2.9364243690551906
C     3.0252754329254601  -2.0076475874950335   1.5138741749630440
C     2.9369571224638134  -2.3523101501582104  -0.6973084846434191
C     3.1772502755343099  -0.8482442332688074  -2.6770708890995261
C     3.4875401350285302   1.3186790528221832  -3.0288159979452818
C     3.8000310122587533   4.7681709171813793  -1.3867666976693180
H     3.8982856327346358   5.5010199943964828  -2.1784255724438446
C     3.7728930962562957   4.9883013717520281  -0.0323592789494405
H     3.8448705727784693   5.9349819659654486   0.4890935157372113
C     3.5088386558903060   2.0030396522225202   4.0273356402395493
H     3.6157410854634375   2.7855849674076665   4.7687833250335343
C     3.4019846331666708   0.6527795683351026   4.2352129068853346
H     3.3988298860583512   0.1220861186252910   5.1795952402444829
C     2.9728043041099594  -3.5206616905701686   1.3945338191078713
H     2.1246289906323756  -3.9268752786068895   1.9520875763457524
C     2.8488448363318208  -3.7529656310070201  -0.1202694410973273
C     3.2630359059749585  -0.6567245223511970  -4.1067316811031969
H     3.1733273542101545  -1.4459820690654290  -4.8419583063520610
C     3.4543294656617993   0.6795206656174285  -4.3222190735836437
H     3.5609118397807400   1.1941581175437381  -5.2693153864173121
C     3.5948439118064202   3.4513125889146825   1.9754227894245973
H     3.6748048914945599   4.3175639712131364   2.6277805909460010
C     3.1450540323626588  -1.3496986580126944   2.7185274000966615
H     3.1534610215767285  -1.9730349313492574   3.6088697704352515
C     2.9969691425078904  -2.0917660712732373  -2.0492640012835879
H     2.9126686757929194  -2.9484420892291321  -2.7119682180315481
C     3.6482536795632208   2.6799436155306005  -2.8141555694797544
H     3.7534253312793191   3.2986891258875959  -3.7020173944206709
H     3.8838286405613136  -3.9641534251441461   1.8127362612296283
H     3.6453548041960597  -4.3890501645112545  -0.5200431084586672
H     1.8956340596079291  -4.2156654408046643  -0.3918732818968292

==> mol2_dimer_B97M-rV_def2-TZVP_0.0_opt.xyz <==
78

Zn    0.0144133247306614  -0.0360594427665713  -0.7389619533117823
N    -0.4063717813352233  -0.3781362701059389  -2.6980349883639385
N    -0.1514028199456490   1.9468929585949755  -1.0268413246309427
N     0.2105313101074308   0.3322255660618841   1.3748938049222230
N    -0.1396184515372683  -1.9993417398649205  -0.3251880834633475
C    -0.5123424823817991  -1.5931982552918922  -3.2960601197700305
C    -0.4982367681029348   0.5533975674194331  -3.6812480992524947
C    -0.3089417442078383   2.5629127682717012  -2.2457342868793884
C    -0.0645653529115432   2.9316857176171807  -0.1027731606233748
C     0.1601155400633361   1.5569140491397173   1.9460133513958513
C     0.2317092530018651  -0.6264176993241019   2.3317087043686677
C    -0.0211970500308439  -2.6132930448444669   0.8749870838013788
C    -0.3207633321022639  -2.9926582538624200  -1.2587469235263118
C    -0.6701157582613905  -1.4283322048698581  -4.7039597695195292
H    -0.7788005024954969  -2.2305996161723352  -5.4115804700381478
C    -0.6608140359447545  -0.0885425977551756  -4.9447209724912318
H    -0.7610106601267583   0.4143388230630520  -5.8892697721499365
C    -0.3129327733161690   3.9796970980619406  -2.0647901014612260
H    -0.4227650793830345   4.6971649894360681  -2.8581645042073442
C    -0.1660116936983430   4.2099805659465535  -0.7363741748350349
H    -0.1244228691478318   5.1551016158797403  -0.2270546233896316
C     0.1414462021619776   1.4641892611062608   3.4482995368717906
H    -0.8102157836150757   1.8356562269583800   3.8253386167925671
C     0.3131843834775558  -0.0261734942612144   3.7089789124839023
C    -0.1337966989119864  -4.0289240999953284   0.7158617042320757
H    -0.0724898093097894  -4.7420333118982096   1.5176655941044610
C    -0.3144878656430031  -4.2631234300106691  -0.6076328767913148
H    -0.4396748894354048  -5.2085015630292189  -1.1034181553811588
C    -0.4565855504560281   1.9261190942372697  -3.4598946460846771
H    -0.5594853816908129   2.5603980437259199  -4.3272287175835729
C     0.0728770885891842   2.7456513820845303   1.2740894717473232
H     0.0786386090961273   3.6435229828882987   1.8726737380942948
C     0.1570159269131476  -1.9724904094617470   2.1042995146027135
H     0.2148773715961814  -2.6150329848729856   2.9693911116986480
C    -0.4783407597880395  -2.8057489778296119  -2.6153454098914088
H    -0.5953628369289148  -3.6991399733364672  -3.2097109560693413
H     0.9200894775021551   2.0796006969602741   3.8918350908405928
H     1.2740452354933320  -0.2643555337060765   4.1607622103321447
H    -0.4507950681756337  -0.4374364319001217   4.3638925716055050
Zn    3.1415226859819234   0.0186730376349680   0.6286266617039015
N     2.8358064919912569  -0.1585679042159563  -1.3950904669825011
N     3.2605964824272924   2.0184949604804898   0.4338519558540926
N     3.5833999257928588   0.2019378634965446   2.6825392592976658
N     3.2841503127934502  -1.9804285378110316   0.7947438522605927
C     2.8148856303093441  -1.3230934033535313  -2.1113342531784984
C     2.8313621136661973   0.8555008138125730  -2.3124310410268261
C     3.1266839853805188   2.7364763401266377  -0.7311645286886646
C     3.4227109275822509   2.9222910464491618   1.4282633173105135
C     3.6509403482454119   1.3746157639662093   3.3508957590280790
C     3.7882670584237430  -0.8303502389913198   3.5296228193998815
C     3.5182357335174896  -2.6939472992462661   1.9208550476874042
C     3.1411023895919463  -2.8930263973060857  -0.2242145129702804
C     2.7469293087700741  -1.0366756117853799  -3.5022255316784894
H     2.7025498941789232  -1.7739677182708704  -4.2828735000288640
C     2.7548103616608772   0.3195821596492495  -3.6270564853924725
H     2.7216246654184566   0.9019771713641399  -4.5293525179224705
C     3.2186624111852620   4.1306678459040009  -0.4427000330225007
H     3.1450302885581105   4.9123872985175145  -1.1764856705587563
C     3.3970758594240875   4.2480998645167594   0.8973635638248965
H     3.5093901762162361   5.1463330611720037   1.4769969673214520
C     3.7782742163891192   1.1431885897071543   4.8321789976169329
H     2.8219187194716548   1.3557715669794443   5.3139675382208500
C     4.1238945058997780  -0.3361249856281395   4.9112797807469075
C     3.5197167478885212  -4.0920735105294987   1.6266322695260937
H     3.6854706874558820  -4.8725996614764062   2.3471457999478433
C     3.2902853390604396  -4.2132307913378053   0.2947341534992686
H     3.2168379630305299  -5.1128843295919886  -0.2881830745095932
C     2.9351085497940899   2.2028042723046877  -1.9873133746698819
H     2.8737073946415475   2.9030630738041929  -2.8058097486720279
C     3.5833739415591537   2.6179526729846283   2.7836445306491182
H     3.6682929826875963   3.4621272288774128   3.4511661877261446
C     3.7468110417799756  -2.1554046656145904   3.1906495835077133
H     3.9291221651263561  -2.8659569342587514   3.9826209715119973
C     2.9188753927016426  -2.5895723681205345  -1.5495204441676218
H     2.8583426802186636  -3.4253494617894376  -2.2292749013856161
H     4.5136485008135203   1.7959248476596352   5.2930055484087637
H     5.1864791116074365  -0.4853182135742183   5.0993618233288682
H     3.5871560294851492  -0.8758887343335523   5.6865684396973073

==> mol2_dimer_B97M-rV_def2-TZVP_180.0_opt.xyz <==
78

Zn   -0.0255006670704147  -0.0733690973521531  -0.6430069890059142
N    -0.3579858519188139  -0.0820705776191115  -2.6560907868935169
N    -0.1067677410057410   1.9368177520310330  -0.6241534853341307
N     0.1685976016103208  -0.0632080182827938   1.4738403832495772
N    -0.1355198873987538  -2.0818092503395205  -0.6002946348014873
C    -0.4822952892971882  -1.1776463145515421  -3.4550848438761825
C    -0.4948201782000438   1.0073150645298630  -3.4618635440587711
C    -0.2877055440255240   2.7528996827755914  -1.7167319520065023
C     0.0155165781552378   2.7512618700218474   0.4507301350194911
C     0.2202084875144244   1.0505598491607582   2.2421977101282717
C     0.1387036113187269  -1.1650190656017418   2.2566707432539768
C    -0.0339959187189634  -2.8857846123086008   0.4839798533762249
C    -0.2706950801340255  -2.9063844596396753  -1.6919545680367585
C    -0.6854573429160367  -0.7724272624305835  -4.8055811084526887
H    -0.8124212700219875  -1.4380351845735948  -5.6404283455335404
C    -0.6950830389349543   0.5910306849010821  -4.8091693838725487
H    -0.8307852824426075   1.2501860136778902  -5.6476716243173017
C    -0.2767794897970877   4.1177371800288345  -1.2969475516160154
H    -0.3989286849178928   4.9620506201936001  -1.9510368378013718
C    -0.0900847152105552   4.1178189971821020   0.0459551418798096
H    -0.0208628794518646   4.9605690434873964   0.7092129942459473
C     0.3136036466974739   0.7080418472043976   3.7012054753019425
H    -0.4454734781984380   1.2317125020298698   4.2772806884004293
C     0.1422857767345273  -0.8041835785298170   3.7151299759338694
C    -0.0953893868430438  -4.2580106412964014   0.0837525449888581
H    -0.0338845702256819  -5.0945568877271441   0.7555942505305925
C    -0.2413686110097310  -4.2691715670504600  -1.2643931300893907
H    -0.3318272632811367  -5.1186193883459294  -1.9172949898684213
C    -0.4568059984554407   2.3257285294511143  -3.0149953331786681
H    -0.5844157261226638   3.0941377772753209  -3.7623941458902510
C     0.1781697412725191   2.3348713608947591   1.7738499262188996
H     0.2451695422514779   3.1197392072126382   2.5114974888221098
C     0.0717576987555643  -2.4564788567070255   1.8076453948834055
H     0.0967284403079399  -3.2323819694381593   2.5568109319711616
C    -0.4306499147653733  -2.4913888098979555  -2.9970750396289749
H    -0.5382966496125630  -3.2684005884266414  -3.7390408456223705
H     1.2790332863936642   1.0132200077667515   4.0959723228354443
H     0.9389729986439322  -1.3211959749119278   4.2430922374065094
H    -0.7980949845422339  -1.1097679985598876   4.1714979301025306
Zn    3.2194843948372704   0.1402050739402043   0.6397479838959702
N     3.5480175972883017   0.6428760398731176   2.5860041624420393
N     3.2884522652338091  -1.8133461661190196   1.1022504395244672
N     3.0076439105997914  -0.3910645272870882  -1.4149265024822049
N     3.3227246281002363   2.0730781225916930   0.1009084538407658
C     3.6755626320489401   1.9008305494634496   3.0893202481690758
C     3.6458753368649646  -0.2140640843374689   3.6385834600502851
C     3.4085397674229627  -2.3312355354969672   2.3706112302353994
C     3.1924278118457199  -2.8689439209267555   0.2593845146611099
C     3.0316615800577211  -1.6564061384660103  -1.8928288059749712
C     2.9743525524530918   0.4898283225036301  -2.4431832032011420
C     3.2203858073299809   2.5877724908288391  -1.1475384046648545
C     3.4975203538785968   3.1398275447119826   0.9521890652499450
C     3.8537682713546890   1.8402185397917965   4.5012988826717883
H     3.9823550703656299   2.6925937867892245   5.1436971398260276
C     3.8351395885334489   0.5204582748927284   4.8447746227216406
H     3.9416495268173217   0.0916130708437718   5.8242807104447785
C     3.3700080801696841  -3.7577219637414214   2.3063161568876129
H     3.4442625465124723  -4.4093832991853974   3.1582965029258405
C     3.2410171877132914  -4.0927300322680420   0.9986810532629246
H     3.1811199733629976  -5.0745830157160547   0.5673110853470335
C     3.0228443130708849  -1.6792925298850419  -3.3956065198547387
H     2.2122978905290438  -2.2978312539211712  -3.7708661803859940
C     2.8777323865258460  -0.2107278079852555  -3.7681999404320647
C     3.3398468161693331   4.0111867041260227  -1.1030882287696460
H     3.2915120412809302   4.6563250587681848  -1.9612358435374428
C     3.5056258429371567   4.3526561566855717   0.1983950463636339
H     3.6252654087610421   5.3354305179741610   0.6158296673427324
C     3.5719669740798228  -1.5998192751310749   3.5278340902841991
H     3.6642745229668670  -2.1627137179614895   4.4442282517051535
C     3.0944413054633393  -2.7916413887036726  -1.1303070883225923
H     3.0705904357743043  -3.7329839851882598  -1.6561638559833070
C     3.0500489314398020   1.8496761509465289  -2.3203398117300877
H     2.9931158369628883   2.4185981894887538  -3.2352522867478304
C     3.6478446787062961   3.0601899774036516   2.3182966755417445
H     3.7695188629056475   3.9953761817837150   2.8425337687749948
H     3.9529311868671826  -2.1106271247372628  -3.7628123493821248
H     3.6503040873653814   0.1368146756640940  -4.4499663405796444
H     1.9214010904071184   0.0031232396002577  -4.2395976468596261

==> mol2_dimer_B97M-rV_def2-TZVP_90.0_opt.xyz <==
78

Zn    0.0076650965003537  -0.6368352728457535  -0.0160576749195407
N    -0.1430063601321554  -0.7753656165492747  -2.0409487497507763
N     0.3158589680983636   1.3613747952053092  -0.1621855640725821
N    -0.0596393013772845  -0.4424428950352376   2.0782337675532121
N    -0.3889032233516439  -2.6048030336835906   0.1639993605452839
C    -0.3852021537859319  -1.9054619348068818  -2.7616019468281339
C    -0.0136429356368708   0.2375078019290670  -2.9396343559597411
C     0.3422316919734535   2.0899216531971656  -1.3349207012111541
C     0.3178965119673923   2.2700472029117309   0.8513512826328236
C     0.0081921451056343   0.7227325265144916   2.7572906585316450
C    -0.1721179857514805  -1.4748625966277136   2.9432761615326504
C    -0.4673380562243984  -3.3189523118157922   1.3122210912599206
C    -0.5848012165511072  -3.4909161231341725  -0.8684242747981740
C    -0.4083495795096145  -1.5981299912186206  -4.1533909450662296
H    -0.5822196940393124  -2.3088939389339482  -4.9412155844444925
C    -0.1806942674696063  -0.2615647927007275  -4.2638865187569861
H    -0.1204123872554527   0.3296061557809178  -5.1591828291684170
C     0.4236392776356992   3.4795265264703938  -1.0289820809212058
H     0.4768864196484330   4.2647817270809236  -1.7607308681751579
C     0.4073652084186184   3.5925475221965266   0.3232689835963753
H     0.4423376227823955   4.4877145354798680   0.9161969003542825
C    -0.2135945882093530   0.5015386529732615   4.2269474226308921
H    -1.2312605424365712   0.8008955649267743   4.4806946168078632
C    -0.0347321845938479  -1.0012215247609997   4.3630484762242583
C    -0.7041030590497601  -4.6956038227917327   1.0161241877175369
H    -0.8052990306205671  -5.4752107078782846   1.7495898713479527
C    -0.7804045586435333  -4.7999922762428771  -0.3379665113348068
H    -0.9555493853848075  -5.6825500493212946  -0.9262496354804485
C     0.2219872314896622   1.5663550606511711  -2.6022790229523545
H     0.2764775528600233   2.2686130750804607  -3.4196729986555714
C     0.1924222534135641   1.9624501245477153   2.2053703430937306
H     0.2235916639359718   2.7974088915751132   2.8875449951385566
C    -0.3483150372568357  -2.7885680796027188   2.6009696590222977
H    -0.4212980374842387  -3.4945994505036007   3.4144476017079373
C    -0.5794574252417667  -3.1655445656718131  -2.2098589635783736
H    -0.7480537196598745  -3.9769599057121621  -2.9016941579225595
H     0.4619637838571505   1.0887490816757599   4.8405527796738115
H     0.9669302819463230  -1.2426075248232198   4.7202283217955703
H    -0.7439330690257685  -1.4780413069792142   5.0330295619636960
Zn    3.1534115826781313   0.7046400120768900  -0.0516417379664378
N     3.5630785840644004   2.6692608623650220  -0.3828919730378883
N     3.3168223685306955   0.9861779287358150   1.9341416980704191
N     2.9646043934889774  -1.4048616931302726   0.3038747853875982
N     3.2899998786027487   0.3107472626561395  -2.0194536122031383
C     3.6739670901530146   3.2742134452003975  -1.5941291313127968
C     3.6434288699667596   3.6487919839213094   0.5544075140069723
C     3.4505155803238927   2.2039921815670409   2.5567747512734345
C     3.2509724836420189   0.0535359348865943   2.9129489950111180
C     3.0343395740042816  -1.9879939198853664   1.5224230623526029
C     2.9217040305929354  -2.3551801134455994  -0.6602026811175664
C     3.1588597125699329  -0.8847304449305100  -2.6398763502294460
C     3.4722722743496344   1.2491590700721720  -3.0076206230007871
C     3.8265146229014575   4.6820756941730810  -1.4207233882293822
H     3.9384083964391658   5.3938555197822735  -2.2188666879043826
C     3.8056682542964659   4.9161567476022645  -0.0801669372576489
H     3.8979957640802314   5.8585500849265939   0.4282579209532650
C     3.4522416847685786   2.0165621352666152   3.9714669487706065
H     3.5478727360904694   2.8075695619333674   4.6936466935660537
C     3.3392692280125993   0.6813692789204017   4.1945064774943743
H     3.3234471373446604   0.1655693125471570   5.1378412359886001
C     3.0503476880197504  -3.4879435744359282   1.4164391180946596
H     2.2852834244412259  -3.9382757686313985   2.0431183892668545
C     2.8331031137310756  -3.7340284741540315  -0.0697015296802303
C     3.2619167014436230  -0.7169339742135989  -4.0562717593985482
H     3.1887224861252590  -1.5137422924491581  -4.7737521383889288
C     3.4522715040730954   0.6057320615795567  -4.2829598550717103
H     3.5747976981501974   1.1068476710490998  -5.2258456257071408
C     3.5898348284861821   3.4226467407572847   1.9253839020029671
H     3.6794819821891607   4.2886801670516306   2.5634538870832646
C     3.1383858876992696  -1.3250286414629839   2.7152128754613418
H     3.1672521999569314  -1.9349234609018122   3.6056671435603183
C     2.9796860616250376  -2.1164706535252646  -2.0062486928871031
H     2.9083373313946708  -2.9766788930491681  -2.6538461885537483
C     3.6411853855739325   2.6025124137288009  -2.8121114575338653
H     3.7602981212608344   3.2031423866502480  -3.7009748367489643
H     4.0122182565293425  -3.8678119099846389   1.7581882379812057
H     3.5723581976612846  -4.3994096774323008  -0.5086250057038454
H     1.8563859744331253  -4.1661205961846628  -0.2727576535569711

==> mol2_dimer_DFTBD4_0.0_opt.xyz <==
   78

   Zn      0.16610870     -0.10401158     -0.83600813     11.48670803
    N     -0.38686666     -0.35218936     -2.80341650      5.27277966
    N     -0.06910998      1.92556483     -0.94640796      5.27687716
    N      0.43658570      0.18113815      1.42080159      5.28838431
    N     -0.07291015     -2.09673056     -0.43795349      5.27684278
    C     -0.47332082     -1.55299863     -3.45385027      3.82005887
    C     -0.47133702      0.64914546     -3.73220880      3.82008806
    C     -0.25788591      2.59434582     -2.14938876      3.82977594
    C      0.03856007      2.86592570      0.03841898      3.78063375
    C      0.33239252      1.39285298      2.05335819      3.80206191
    C      0.33027212     -0.83489726      2.33491811      3.80206073
    C      0.03342920     -2.76260406      0.74992051      3.78065029
    C     -0.26289502     -3.04351341     -1.43672995      3.82980440
    C     -0.63526403     -1.30410313     -4.86734399      4.17043611
    H     -0.73657388     -2.05967530     -5.63667155      0.90505362
    C     -0.63402866      0.05665105     -5.03934806      4.17046095
    H     -0.73417615      0.59722439     -5.97249924      0.90505486
    C     -0.26576967      4.01480568     -1.88797255      4.16376010
    H     -0.40058921      4.78899882     -2.63323836      0.90434348
    C     -0.09314755      4.18232936     -0.54187572      4.17539368
    H     -0.04567211      5.11652518      0.00320731      0.90106547
    C      0.29595322      1.22103920      3.56054954      4.16207104
    H     -0.59229176      1.69541072      3.99098256      0.92101778
    C      0.29441536     -0.29342586      3.75195569      4.16208291
    C     -0.10047150     -4.18179149      0.51542306      4.17546544
    H     -0.05442938     -4.95105009      1.27582500      0.90105841
    C     -0.27299110     -4.35422420     -0.83007527      4.16378177
    H     -0.40915688     -5.28929619     -1.35929622      0.90433908
    C     -0.42653138      2.02324765     -3.41708765      4.16685844
    H     -0.53830710      2.71981396     -4.24621886      0.92451961
    C      0.20781873      2.62417962      1.42731583      4.23887670
    H      0.17685159      3.50062168      2.07001036      0.91949094
    C      0.20332233     -2.18305283      2.03498302      4.23881193
    H      0.17094724     -2.87190839      2.87557588      0.91948494
    C     -0.43081246     -2.80553782     -2.80671275      4.16682764
    H     -0.54388868     -3.68631385     -3.43647819      0.92452215
    H      1.15874236      1.70106215      4.03564177      0.91847901
    H      1.15628654     -0.64188896      4.33186111      0.91846674
    H     -0.59474035     -0.64401897      4.28653209      0.92101503
   Zn      2.91688218      0.08955093      0.69855747     11.47796458
    N      2.59314355     -0.18320325     -1.43640218      5.30421626
    N      3.15503348      2.09506262      0.37020223      5.27765348
    N      3.54941551      0.35068535      2.74308746      5.25742665
    N      3.15229868     -1.93427456      0.88554569      5.27764630
    C      2.68174678     -1.39019013     -2.10616199      3.81879416
    C      2.68335753      0.81621877     -2.38839853      3.81880357
    C      3.01051071      2.76401958     -0.83716108      3.82258978
    C      3.38241510      3.03444995      1.33807800      3.78674921
    C      3.70228527      1.55987852      3.34991008      3.81445979
    C      3.70069506     -0.66704727      3.63475165      3.81444411
    C      3.37829827     -2.60010889      2.05879357      3.78676402
    C      3.00628945     -2.88537302     -0.11455443      3.82259277
    C      2.72133339     -1.14246342     -3.52151822      4.16159860
    H      2.77309026     -1.90007776     -4.29338056      0.90325456
    C      2.72236638      0.22016213     -3.69581870      4.16157208
    H      2.77501906      0.75900605     -4.63352782      0.90323608
    C      3.15446963      4.18045707     -0.59965538      4.15215978
    H      3.08566795      4.95261934     -1.35557743      0.90198910
    C      3.37460064      4.34840625      0.73958446      4.18326263
    H      3.53260229      5.28034341      1.26765345      0.90246978
    C      3.99018460      1.38802215      4.83090383      4.16197461
    H      3.23151582      1.88688995      5.44438803      0.92334244
    C      3.98887425     -0.12834112      5.02490612      4.16198062
    C      3.36808295     -4.02240324      1.81035841      4.18327767
    H      3.52461692     -4.79164520      2.55607639      0.90246831
    C      3.14790509     -4.19664666      0.47192655      4.15219377
    H      3.07758704     -5.13413506     -0.06524687      0.90197581
    C      2.80450599      2.18854953     -2.09562931      4.15724380
    H      2.80043705      2.87117207     -2.94339589      0.92235812
    C      3.62079405      2.79388423      2.71686595      4.24996121
    H      3.77584341      3.67473792      3.33482293      0.91886496
    C      3.61736088     -2.02055784      3.33266558      4.25002324
    H      3.77117928     -2.71771549      4.15249922      0.91886602
    C      2.80093557     -2.64484526     -1.47739719      4.15724362
    H      2.79555946     -3.51886952     -2.12604722      0.92234247
    H      4.94892383      1.84112433      5.10413149      0.91671397
    H      4.94678061     -0.49967701      5.40391725      0.91671713
    H      3.22925721     -0.45537517      5.74382678      0.92334119

==> mol2_dimer_DFTBD4_180.0_opt.xyz <==
   78

   Zn      0.19404498     -0.09994429     -0.79756050     11.48348385
    N     -0.35710484     -0.34872828     -2.77352807      5.28175453
    N     -0.01179805      1.92809321     -0.92481040      5.27630178
    N      0.45100543      0.18255682      1.44577769      5.28399476
    N     -0.01276505     -2.09610283     -0.41789027      5.27630613
    C     -0.50039031     -1.54890918     -3.41763179      3.82782239
    C     -0.49983923      0.65428743     -3.69516809      3.82781867
    C     -0.21655655      2.59849277     -2.12431977      3.82786664
    C      0.09347623      2.86857434      0.06187238      3.78094461
    C      0.34970226      1.39341378      2.07925564      3.80008058
    C      0.34919899     -0.83331810      2.35976718      3.80008103
    C      0.09204897     -2.76255798      0.77122101      3.78094377
    C     -0.21801630     -3.04293494     -1.41366749      3.82786264
    C     -0.74125911     -1.29816985     -4.81799697      4.17787861
    H     -0.89950183     -2.05199965     -5.57914237      0.90272167
    C     -0.74091742      0.06420449     -4.98961467      4.17787889
    H     -0.89883632      0.60579308     -5.91394450      0.90272244
    C     -0.21985679      4.01873920     -1.86212926      4.16166876
    H     -0.36140182      4.79305459     -2.60593186      0.90373508
    C     -0.03911344      4.18515322     -0.51738216      4.17304896
    H      0.00873203      5.11861759      0.02879774      0.90021900
    C      0.29700241      1.22125108      3.58455758      4.16253652
    H     -0.59785554      1.69381680      4.00366877      0.92166257
    C      0.29672967     -0.29317813      3.77534084      4.16254390
    C     -0.04134417     -4.18158559      0.53658248      4.17303786
    H      0.00602007     -4.95045326      1.29721160      0.90022252
    C     -0.22210716     -4.35377974     -0.80743322      4.16166011
    H     -0.36415678     -5.28829362     -1.33596613      0.90373653
    C     -0.42607785      2.02868183     -3.38540195      4.17256329
    H     -0.56937942      2.72459311     -4.20993571      0.92288501
    C      0.24591376      2.62624043      1.45112104      4.23609438
    H      0.21421177      3.50308200      2.09314676      0.91853375
    C      0.24475804     -2.18335304      2.05698153      4.23610421
    H      0.21266485     -2.87356999      2.89640061      0.91853618
    C     -0.42731208     -2.80357710     -2.77668176      4.17254628
    H     -0.57104261     -3.68216281     -3.40287018      0.92288480
    H      1.15333109      1.70109036      4.06996426      0.90883899
    H      1.15296329     -0.63793280      4.36455436      0.90881417
    H     -0.59823202     -0.64671069      4.29859869      0.92166416
   Zn      2.98519559      0.09979548      0.79757921     11.48348384
    N      3.53634517      0.34752460      2.77367941      5.28175456
    N      3.19090836     -1.92833685      0.92380394      5.27630597
    N      2.72823540     -0.18160106     -1.44589789      5.28399481
    N      3.19213577      2.09611569      0.41892559      5.27630194
    C      3.67967888      1.54736958      3.41839742      3.82781862
    C      3.67903117     -0.65596859      3.69480745      3.82782250
    C      3.39572168     -2.59935559      2.12296075      3.82786279
    C      3.08565824     -2.86831468     -0.06336266      3.78094357
    C      2.82943502     -1.39214305     -2.08000321      3.80008093
    C      2.83014564      0.83473439     -2.35935728      3.80008060
    C      3.08729786      2.76317834     -0.76984127      3.78094469
    C      3.39733192      3.04243536      1.41519775      3.82786653
    C      3.92052808      1.29590469      4.81863504      4.17787888
    H      4.07879928      2.04933725      5.58016760      0.90272249
    C      3.92012871     -0.06655702      4.98955697      4.17787854
    H      4.07801899     -0.60862636      5.91361000      0.90272166
    C      3.39907183     -4.01946446      1.86003436      4.16166017
    H      3.54065925     -4.79416111      2.60343151      0.90373646
    C      3.21830977     -4.18518647      0.51520501      4.17303815
    H      3.17048453     -5.11836809     -0.03145973      0.90022258
    C      2.88210049     -1.21920566     -3.58521812      4.16254383
    H      2.02564468     -1.69861268     -4.07082782      0.90881454
    C      2.88264989      0.29532335     -3.77520707      4.16253661
    C      3.22062892      4.18209214     -0.53446488      4.17304872
    H      3.17324457      4.95135391     -1.29469418      0.90021894
    C      3.40137291      4.35359558      0.80964256      4.16166874
    H      3.54337990      5.28784042      1.33866260      0.90373511
    C      3.60523788     -2.03019980      3.38433677      4.17254613
    H      3.74854129     -2.72653866      4.20850871      0.92288471
    C      2.93317213     -2.62528613     -1.45248589      4.23610390
    H      2.96483948     -3.50180808     -2.09495031      0.91853636
    C      2.93463777      2.18461529     -2.05589522      4.23609465
    H      2.96676581      2.87525062     -2.89496852      0.91853363
    C      3.60663256      2.80237005      2.77808948      4.17256338
    H      3.75036108      3.68063091      3.40473431      0.92288507
    H      3.77683930     -1.69172743     -4.00463011      0.92166419
    H      3.77773086      0.64897288     -4.29818431      0.92166255
    H      2.02654366      0.64054698     -4.36433101      0.90883862

==> mol2_dimer_DFTBD4_90.0_opt.xyz <==
   78

   Zn      0.16804343     -0.09004163     -0.79126311     11.48545498
    N     -0.35884206     -0.35691568     -2.76498598      5.27447387
    N     -0.05877009      1.93866680     -0.93149730      5.27838504
    N      0.44042783      0.21310933      1.44752915      5.28645149
    N     -0.04473358     -2.08470134     -0.38760575      5.27556327
    C     -0.43868300     -1.56412538     -3.40605000      3.82039976
    C     -0.45350447      0.63583454     -3.70208626      3.81860145
    C     -0.25248808      2.59681665     -2.13932453      3.82741552
    C      0.04967669      2.88754702      0.04542541      3.77939583
    C      0.34968436      1.43011854      2.07064400      3.79895599
    C      0.34859713     -0.79398590      2.37293363      3.79885682
    C      0.03958577     -2.73777742      0.80918715      3.78641845
    C     -0.24151481     -3.03919070     -1.37702580      3.82978876
    C     -0.60283364     -1.32767088     -4.82135817      4.17012250
    H     -0.69968847     -2.09024524     -5.58430978      0.90482938
    C     -0.61247703      0.03145357     -5.00422331      4.17087948
    H     -0.71856527      0.56380077     -5.94140390      0.90458629
    C     -0.26366626      4.01998957     -1.88948606      4.16265989
    H     -0.40179466      4.78742722     -2.64109284      0.90389418
    C     -0.08651104      4.19923347     -0.54615015      4.17218438
    H     -0.03864502      5.13807214     -0.00918482      0.90026725
    C      0.33151154      1.27252116      3.57855802      4.16266073
    H     -0.55095171      1.75245775      4.01497668      0.92162674
    C      0.33148972     -0.23989741      3.78416056      4.16311309
    C     -0.11810263     -4.15628031      0.59038995      4.18872747
    H     -0.10131722     -4.91726500      1.36073400      0.90376073
    C     -0.27801954     -4.34185770     -0.75640190      4.16528728
    H     -0.42915414     -5.28065512     -1.27480750      0.90375032
    C     -0.42138496      2.01363624     -3.40075200      4.17040680
    H     -0.54010007      2.70089553     -4.23649251      0.92384713
    C      0.22368397      2.65696390      1.43437429      4.23638997
    H      0.20086839      3.53886581      2.06985042      0.91890714
    C      0.21611055     -2.14501578      2.08751694      4.24576864
    H      0.18032733     -2.82406554      2.93606813      0.92075062
    C     -0.39788542     -2.81158402     -2.75043621      4.16601736
    H     -0.51304771     -3.69655743     -3.37383710      0.92441173
    H      1.20152654      1.75350805      4.03846021      0.90990753
    H      1.20224259     -0.58073046      4.35472617      0.90961806
    H     -0.55032084     -0.58600985      4.33378456      0.92162665
   Zn      2.95248881      0.14008825      0.70429344     11.47712359
    N      3.17111751      2.17753323      0.35849671      5.28021793
    N      3.54281928      0.36511342      2.65841116      5.28574548
    N      3.18691509     -2.00019207      0.89895701      5.25126885
    N      2.66554210     -0.15847784     -1.37802937      5.30222264
    C      3.02291712      2.83884769     -0.83491574      3.81482992
    C      3.40290001      3.11718555      1.33408466      3.82108535
    C      3.70708036      1.58026572      3.30070414      3.83257823
    C      3.69543284     -0.62473721      3.58423155      3.79168019
    C      3.40573048     -2.62768788      2.09202726      3.80635986
    C      3.08273076     -2.91208191     -0.10924043      3.79993197
    C      2.73932551     -1.35726797     -2.05151711      3.78393944
    C      2.70583334      0.85303624     -2.33965615      3.82598122
    C      3.16138047      4.25645889     -0.60664080      4.16471140
    H      3.08815097      5.02704927     -1.36370819      0.90264926
    C      3.39003351      4.42876670      0.73344033      4.17403583
    H      3.54715402      5.36383267      1.25659044      0.90444049
    C      3.96937392      1.32753007      4.69845329      4.16615734
    H      4.14580450      2.08377351      5.45328563      0.90235812
    C      3.96179339     -0.03081814      4.87425401      4.18653886
    H      4.13086764     -0.57284289      5.79619605      0.90082868
    C      3.40096921     -4.13457457      1.91970563      4.16102310
    H      2.56448016     -4.58597495      2.46579536      0.91883379
    C      3.26530024     -4.32369897      0.41216129      4.16396163
    C      2.72773842     -1.11027829     -3.47050515      4.17173623
    H      2.75607975     -1.87043882     -4.24079638      0.90075885
    C      2.70195527      0.24801228     -3.64689180      4.14862659
    H      2.71047074      0.78586292     -4.58667904      0.90241845
    C      3.63894589      2.84083009      2.69625455      4.17086608
    H      3.80228683      3.70002574      3.34421496      0.92323230
    C      3.62009347     -2.01712506      3.32198405      4.25045005
    H      3.77667235     -2.67605114      4.17243106      0.91905097
    C      2.87573023     -2.63365470     -1.45594315      4.23638758
    H      2.87106699     -3.48328142     -2.13414710      0.91832972
    C      2.81461154      2.22326472     -2.08644756      4.15965431
    H      2.79583262      2.88023186     -2.95392861      0.92218140
    H      4.31133240     -4.58870538      2.32380691      0.92067420
    H      4.15393715     -4.79160025     -0.02664678      0.92002977
    H      2.41671442     -4.95963332      0.14137900      0.91093777
==> mol2_dimer_GFN2-xTB_0.0_opt.xyz <==
78

Zn        0.26625322851438   -0.09578431218546   -0.74871761151815
N        -0.28207954513615   -0.33910315016880   -2.68503101640968
N        -0.02351341915730    1.89711701934520   -0.91263853242755
N         0.39693192894448    0.17363987946796    1.38851218715790
N        -0.03194274564312   -2.06590117752277   -0.41267636913837
C        -0.37869709426350   -1.51933188165403   -3.34598009896125
C        -0.37476522157843    0.64039587369583   -3.61834153574955
C        -0.19166101988730    2.57118004406794   -2.09394432535401
C         0.06466788798807    2.83168085150785    0.05378526579701
C         0.31677013583427    1.36543819292015    2.02108479131355
C         0.31098398813492   -0.82332773981273    2.29708217801422
C         0.05289420527230   -2.73146936013676    0.75563566849540
C        -0.20177197605293   -3.01168188534649   -1.38978781983262
C        -0.54094397353747   -1.28301674609929   -4.74970308161265
H        -0.64422506529831   -2.04836311538528   -5.49528186980840
C        -0.53845467883736    0.06357139940676   -4.91951928853846
H        -0.63934325863092    0.62027377308440   -5.83178751560066
C        -0.20862761536835    3.98456038208232   -1.84418868703018
H        -0.33164126417308    4.73782378804704   -2.59902851538345
C        -0.05595240177527    4.14680051119968   -0.50868608634727
H        -0.01995039198554    5.05892596071463    0.05566794447182
C         0.27479236234748    1.21186521724609    3.52611421277545
H        -0.62294988326455    1.68550267857182    3.92720812285520
C         0.27055353453937   -0.30080317261744    3.71682305855468
C        -0.07174366752328   -4.14470902954048    0.53724731863234
H        -0.03897891146433   -4.88822588287042    1.31046998349620
C        -0.22320109335368   -4.31872538426818   -0.79692027982267
H        -0.34830417378191   -5.23543678762388   -1.34128776100619
C        -0.34321706647515    2.00220426178384   -3.34102185253500
H        -0.45441549900910    2.67667783994989   -4.17934255737937
C         0.20617287398045    2.58845354868214    1.42350963360333
H         0.18618231773156    3.45604204315084    2.06845902153563
C         0.19485235400829   -2.15596218291838    2.02209813246234
H         0.17108093590283   -2.83593862712086    2.86241545938685
C        -0.35163801385608   -2.76972239984149   -2.73921642292638
H        -0.46513090462122   -3.63083845542167   -3.38393063584127
H         1.13928542974828    1.69592717062441    3.97998017210673
H         1.13262012193443   -0.66198648244156    4.27730120015166
H        -0.62965909356739   -0.65513072895232    4.22202195032956
Zn        2.82570316798136    0.08449087735337    0.64414140839220
N         2.59484396289493   -0.18401478803878   -1.38682682061660
N         3.09043440574248    2.06047410327740    0.34488184918026
N         3.47315358157522    0.34935193083214    2.64815459810680
N         3.08531100341055   -1.90154985229957    0.86958042444913
C         2.65350611115613   -1.37561212378668   -2.05567396929462
C         2.65638252693690    0.79226387715106   -2.34281281206626
C         2.95594600913654    2.72741175176801   -0.84331095712290
C         3.30833710700664    2.99969390508916    1.28983187627190
C         3.66896416469001    1.53827929015422    3.24406997395687
C         3.66536252822616   -0.64384995497776    3.53332785817849
C         3.30000725686876   -2.56283253070314    2.02679486074028
C         2.94765117144752   -2.85451322754625   -0.10386246141831
C         2.67880421247210   -1.14522438478687   -3.46363132264968
H         2.70933826790285   -1.91382564554313   -4.21210517895716
C         2.68080276392304    0.20327184611550   -3.64223160649827
H         2.71303381194608    0.75038689869945   -4.56500631155198
C         3.08714835368050    4.13898202143532   -0.62280366393531
H         3.02046370774701    4.88522337287837   -1.39094654869912
C         3.29863164322617    4.30866099498995    0.70410086079082
H         3.44754802376895    5.22342033621191    1.24559114722947
C         4.03897082191733    1.39091816031115    4.70649914277845
H         3.31881578594173    1.90462925424776    5.34587309465415
C         4.03412175005826   -0.12163295675936    4.90762434051262
C         3.28500855935694   -3.97916855190661    1.80238576119919
H         3.43062764044688   -4.72174443841184    2.56367889304731
C         3.07364239580567   -4.16034645487109    0.47697148552866
H         3.00379675773696   -5.08073495058341   -0.07017655378854
C         2.76826285584017    2.15289076662638   -2.08311492024467
H         2.75491029974203    2.81726000154909   -2.93600381457995
C         3.56910660571502    2.76214921375441    2.64206577777538
H         3.74166583697159    3.63425722845603    3.25768906826934
C         3.56202507641851   -1.98202088302625    3.27061929885880
H         3.73181364782202   -2.66421524328651    4.09230297347541
C         2.76166164133950   -2.62205437824059   -1.45066817049358
H         2.74589364702475   -3.48557868593611   -2.10109451385216
H         5.01858009451052    1.83321397979189    4.89246839575792
H         5.01011675642353   -0.50602441525659    5.20665867635935
H         3.30882166312511   -0.44558949388685    5.65621509373984

==> mol2_dimer_GFN2-xTB_180.0_opt.xyz <==
78

Zn        0.28241270081139   -0.08450798349589   -0.65929940421655
N        -0.25246005330262   -0.33653469703928   -2.60490574210966
N         0.04239379699454    1.90920499021131   -0.85189107480958
N         0.39427828072839    0.19055327818600    1.46167164896374
N         0.04071991933745   -2.06107189241900   -0.33692067680303
C        -0.41180376911453   -1.51928327578987   -3.25248513134724
C        -0.41071002038558    0.64200395950766   -3.53283457402084
C        -0.13472381337600    2.58011947417779   -2.03324236514290
C         0.13170960478725    2.84717003052064    0.11317804241568
C         0.32210345178168    1.38376867481658    2.08955224854443
C         0.32153553419532   -0.80295464645952    2.37316673627325
C         0.12970705268038   -2.72192735992196    0.83546572147206
C        -0.13712005365477   -3.01098754604499   -1.30806749536926
C        -0.67126130304875   -1.28558795197994   -4.64126945135615
H        -0.83669678293226   -2.05170086718974   -5.37497974461206
C        -0.67056559781754    0.06196877263718   -4.81606723175869
H        -0.83533188575860    0.61569895245254   -5.72097478314584
C        -0.13679259545908    3.99439862379093   -1.78955835358370
H        -0.25821209498970    4.74539742151057   -2.54679853731913
C         0.02164355778620    4.16044707689424   -0.45523579421727
H         0.06378954523928    5.07434030276733    0.10557600474289
C         0.25341715714528    1.23582887331978    3.59315195058453
H        -0.65432564929097    1.70696904887059    3.97459047208857
C         0.25352319568494   -0.27631665040129    3.78930000398110
C         0.01864514146071   -4.13665862310340    0.62081193311415
H         0.06035590905652   -4.87733713544063    1.39614861942205
C        -0.14008667020548   -4.31631433598395   -0.71171657713459
H        -0.26219872673483   -5.23554823317676   -1.25232163647941
C        -0.33713647090719    2.00557215405975   -3.26977335004354
H        -0.47587332233827    2.67529701264717   -4.10778992218700
C         0.24740533743349    2.60702627359373    1.48454439439735
H         0.23084924490675    3.47676565660031    2.12642225681044
C         0.24590965638379   -2.14003196569840    2.10022597201234
H         0.22902662485393   -2.81727246236565    2.94271722004582
C        -0.33941431012396   -2.77068410266198   -2.65025389716759
H        -0.47890614822741   -3.63192620604785   -3.28967962738194
H         1.10724336159607    1.72046916122331    4.06681011052324
H         1.10781839738796   -0.62394138975009    4.37033464124492
H        -0.65380914746906   -0.63468540303052    4.27895006983577
Zn        2.89691884340792    0.08465049552776    0.65924168606065
N         3.43181119265808    0.33817100580468    2.60466051992655
N         3.13718249857309   -1.90886176814050    0.85319786625915
N         2.78511253399422   -0.19188755574751   -1.46152553479409
N         3.13831637116965    2.06105753009118    0.33551267963639
C         3.59057625699630    1.52139811622060    3.25149444594675
C         3.59046492273286   -0.63971354630398    3.53322153421306
C         3.31453133807902   -2.57892021268135    2.03499765950095
C         3.04755282407004   -2.84754368536990   -0.11116747808667
C         2.85710579417908   -1.38553662572101   -2.08854805361442
C         2.85801002875809    0.80098238332579   -2.37373075174529
C         3.04957067221930    2.72105751426068   -0.83736479201622
C         3.31570194291197    3.01168986043852    1.30603507826675
C         3.85009677870821    1.28870262951508    4.64043067706677
H         4.01512741617859    2.05535048782504    5.37366903807386
C         3.85010464707989   -0.05874470612296    4.81607611195152
H         4.01510700604799   -0.61182655453208    5.72134232987938
C         3.31647392663274   -3.99336211334352    1.79235587101246
H         3.43803589347083   -4.74382973713792    2.55010225748680
C         3.15760265747757   -4.16039565103825    0.45820494748817
H         3.11521288008893   -5.07471879253114   -0.10189586452579
C         2.92563222553051   -1.23870964011057   -3.59226079844902
H         2.07143755763614   -1.72323875253328   -4.06537525376119
C         2.92622291250516    0.27330125515307   -3.78947298199518
C         3.16034514536284    4.13597201399292   -0.62369323715277
H         3.11872830259810    4.87606679039890   -1.39958893655739
C         3.31862195261295    4.31660894530198    0.70875091168377
H         3.44036958039582    5.23623197212994    1.24877236711776
C         3.51721306314031   -2.00347052387409    3.27108402816516
H         3.65627967455776   -2.67261864793938    4.10951522914314
C         2.93167980785773   -2.60839203611003   -1.48269332827996
H         2.94800006406623   -3.47858961705239   -2.12395737748106
C         2.93365910233797    2.13823844197723   -2.10172029559450
H         2.95071330665976    2.81485753101396   -2.94470304488550
C         3.51774047422485    2.77237319153845    2.64841957517694
H         3.65680891344550    3.63407846163683    3.28731032191217
H         3.83303314552929   -1.71060785623338   -3.97355956078018
H         3.83390878709919    0.63090263321796   -4.27903980083285
H         2.07231396403173    0.62090054121420   -4.37108352975763

==> mol2_dimer_GFN2-xTB_90.0_opt.xyz <==
78

Zn        0.31604703812601   -0.65478255536203    0.04974114919680
N         0.05811682007837   -0.84284789592357   -1.95215331005737
N         0.53408865536682    1.36831136401953   -0.17709442796952
N         0.05035676484262   -0.33778395513912    2.12270704836352
N        -0.27075170706406   -2.56904545677690    0.31082069038177
C        -0.16707837775737   -2.00209839630986   -2.62495808728656
C         0.18824739296570    0.12978232194962   -2.88956650806642
C         0.50022931331147    2.05056457664467   -1.37430970773267
C         0.46452767066184    2.31412467035600    0.79800915235219
C         0.12314494210934    0.84723627350673    2.75163881686842
C        -0.14792026309838   -1.31678354240504    3.02441016627343
C        -0.42845841860776   -3.22087136009956    1.48186269038272
C        -0.45491963544343   -3.49357521762163   -0.68206992401698
C        -0.16899308574095   -1.75798553208359   -4.03583256402927
H        -0.32504847233460   -2.50690674406744   -4.78880924829600
C         0.04698753006284   -0.42867751360083   -4.20071830370331
H         0.10926390838718    0.13009445121131   -5.11472858988343
C         0.49284980437903    3.45969018356361   -1.12561789945391
H         0.48536763979724    4.21520864619680   -1.88776071229306
C         0.46658688103099    3.62306995827597    0.22098749183573
H         0.43535545956246    4.53871869547081    0.77984975879916
C        -0.09052083369822    0.71718198043921    4.24319514188400
H        -1.02545617006483    1.20527358341350    4.52682581164392
C        -0.14720001228877   -0.79240486769414    4.44332416413812
C        -0.71000153932541   -4.60749030180122    1.24492050199385
H        -0.87657524311942   -5.34052488360783    2.01135418388561
C        -0.72693388885982   -4.77664399478973   -0.10059560659570
H        -0.91059491795218   -5.67612496916381   -0.65706252990370
C         0.38636558912940    1.47979073583213   -2.62445574989699
H         0.40054179432850    2.14835232614234   -3.47405419487161
C         0.31522210590505    2.06817155832457    2.16311771061557
H         0.30874356128415    2.93478257595264    2.80917830408528
C        -0.35059164467853   -2.64105056976734    2.75120189966750
H        -0.49565591074205   -3.30442794266867    3.59281114977508
C        -0.39715620642162   -3.23915211743893   -2.03731692754150
H        -0.56465408400528   -4.07462235079148   -2.70364123315353
H         0.71998686907191    1.19380408438672    4.79362319223496
H         0.72879973945413   -1.16722540646423    4.97587390801073
H        -1.03509402841012   -1.12149550946915    4.98322445111597
Zn        2.87831586551764    0.70234560205771   -0.11012419036909
N         3.42135616795900    2.64171651381297   -0.34653699944464
N         3.16694725645228    0.86061666252561    1.88434993290351
N         2.76406553747886   -1.43623458308733    0.15302091047994
N         3.16744958639280    0.37818640477901   -2.08196673342994
C         3.52579449558134    3.30638312262339   -1.52382468552702
C         3.50724728285952    3.57220532637838    0.63662297476158
C         3.34274553480334    2.03865209257759    2.56121491278647
C         3.11906875429278   -0.11467071057917    2.81360394165548
C         2.85653221207493   -2.07610868725774    1.33971352351568
C         2.83508983077558   -2.33968795493271   -0.84896667632435
C         3.07436090906658   -0.78734909289290   -2.75177630233403
C         3.34216770484784    1.35784721498379   -3.02407233467798
C         3.68747725105625    4.70949033107117   -1.28191784641181
H         3.79705914629220    5.45712168099961   -2.04437411681759
C         3.67470253120450    4.87538011754794    0.06485995541422
H         3.77188607306954    5.78587538438518    0.62510919886856
C         3.40429131050451    1.77994539956561    3.97094457223135
H         3.54462610964647    2.53050378632873    4.72587820274460
C         3.27786506789699    0.43978958991446    4.12728289705098
H         3.29181926946446   -0.13068058757642    5.03718629926075
C         2.90061175612455   -3.57934826751906    1.17809661312567
H         2.04170142142155   -4.04248425606969    1.66485748023548
C         2.88457850855496   -3.76162487888115   -0.33545734789397
C         3.19591888728900   -0.56340598947298   -4.16515664893341
H         3.15551607969776   -1.33347589064566   -4.91148242826197
C         3.35693489242558    0.76982724802258   -4.33398167103787
H         3.48362305740343    1.31726703472661   -5.24860209009454
C         3.47768092818389    3.29022988307647    1.99696282356151
H         3.58953175463768    4.12596381193036    2.67451710918159
C         2.98162000866360   -1.48399849324351    2.56414781603834
H         3.02612883952926   -2.13679361596910    3.42527068720028
C         2.93404404148406   -2.05583782809207   -2.18202456128653
H         2.94849577807097   -2.89258658256781   -2.86656088150383
C         3.50223912100810    2.70491785980324   -2.77694681441062
H         3.62198167365662    3.35237308738219   -3.63504774690755
H         3.80491151043182   -3.98127755780731    1.63837792719504
H         3.77986534197338   -4.26383012230143   -0.70602221864296
H         2.01690246260035   -4.32458241204661   -0.68051891268525
